# Supplementary material for: Circulating Exosomes from Septic Mice Activate NF-κB/MIR17HG Pathway in Macrophages
Source: Biomedicines. 2024 Feb 27;12(3):534. doi: 10.3390/biomedicines12030534 (PMC10968321; doi:10.3390/biomedicines12030534)
Supplement: Supplementary file 1 [file biomedicines-12-00534-s001.zip › File S1. Dysregulated genes of CLP-exo vs. Control-exo in NGS experiement).xlsx]

## Sheet: CLP.Control
Row.names	baseMean	log2FoldChange	lfcSE	stat	pvalue	padj	chrom	start	end	strand	gene_name	type
ENSMUSG00000000001.4	1329.23	1.26863	0.464246	2.73268	0.00628222	0.0322665	chr3	108107280	108146146	-	Gnai3	protein_coding
ENSMUSG00000000028.15	66.6837	-0.412711	0.753777	-0.547524	0.584019	0.807724	chr16	18780447	18811987	-	Cdc45	protein_coding
ENSMUSG00000000037.17	0.476988	1.38727	6.04639	0.229438	0.818528	0.884896	chrX	161082525	161258213	+	Scml2	protein_coding
ENSMUSG00000000056.7	613.379	1.17036	0.400127	2.92497	0.00344488	0.0198678	chr11	121237253	121255856	+	Narf	protein_coding
ENSMUSG00000000058.6	1269.42	2.30034	0.464565	4.95159	7.36077e-07	1.52349e-05	chr6	17281185	17289115	+	Cav2	protein_coding
ENSMUSG00000000078.7	8748.49	0.789335	0.408991	1.92995	0.0536126	0.168232	chr13	5861482	5870394	+	Klf6	protein_coding
ENSMUSG00000000085.16	455.989	-0.0388006	0.428443	-0.0905618	0.927841	0.95598	chr4	120405281	120530186	+	Scmh1	protein_coding
ENSMUSG00000000088.7	9533.47	-1.47378	0.334628	-4.40423	1.06162e-05	0.00014992	chr9	57521274	57532426	+	Cox5a	protein_coding
ENSMUSG00000000093.6	0.619451	1.72985	6.02578	0.287075	0.774055	0.884309	chr11	85832551	85841948	+	Tbx2	protein_coding
ENSMUSG00000000120.6	11.2327	-3.04954	1.65462	-1.84305	0.0653215	0.195114	chr11	95568818	95587735	-	Ngfr	protein_coding
ENSMUSG00000000126.11	47.8628	5.55762	1.65872	3.35055	0.000806509	0.00598138	chr11	59306928	59333552	+	Wnt9a	protein_coding
ENSMUSG00000000127.15	376.326	0.0607343	0.501368	0.121137	0.903582	0.940154	chr17	63863062	64139496	+	Fer	protein_coding
ENSMUSG00000000131.15	3789.47	0.527715	0.348104	1.51597	0.129527	0.31962	chr7	126101715	126200501	-	Xpo6	protein_coding
ENSMUSG00000000134.17	8037.45	0.476829	0.350652	1.35984	0.173882	0.389881	chrX	7762560	7775202	+	Tfe3	protein_coding
ENSMUSG00000000142.15	4.05483	1.82901	2.88491	0.633993	0.526086	0.767192	chr11	108920349	108950783	+	Axin2	protein_coding
ENSMUSG00000000148.17	794.843	0.520259	0.413121	1.25934	0.207908	0.440297	chr5	140705011	140719379	+	Brat1	protein_coding
ENSMUSG00000000149.10	3351.04	0.363885	0.349852	1.04011	0.29829	0.554512	chr5	140758408	140830431	-	Gna12	protein_coding
ENSMUSG00000000154.16	339.196	-0.387862	0.454063	-0.854204	0.392992	0.654285	chr7	143473736	143499334	+	Slc22a18	protein_coding
ENSMUSG00000000157.16	1.02521	2.47679	5.45097	0.454375	0.649559	0.843942	chr16	96422288	96443619	-	Itgb2l	protein_coding
ENSMUSG00000000167.14	18.8117	-0.89296	1.29007	-0.69218	0.488824	0.733726	chr9	50617321	50625000	+	Pih1d2	protein_coding
ENSMUSG00000000168.9	1088.07	0.608979	0.38416	1.58522	0.112915	0.289313	chr9	50634633	50659780	-	Dlat	protein_coding
ENSMUSG00000000171.5	4860.53	-0.101432	0.337291	-0.300725	0.763624	0.884309	chr9	50596357	50603812	-	Sdhd	protein_coding
ENSMUSG00000000182.9	0.476988	1.38727	6.04639	0.229438	0.818528	0.884896	chr6	127072902	127081408	+	Fgf23	protein_coding
ENSMUSG00000000183.6	0.619451	1.72985	6.02578	0.287075	0.774055	0.884309	chr6	127015586	127028187	+	Fgf6	protein_coding
ENSMUSG00000000184.12	2161.87	-0.391708	0.373061	-1.04998	0.293726	0.549401	chr6	127125162	127152193	-	Ccnd2	protein_coding
ENSMUSG00000000194.13	6576.77	0.679221	0.350829	1.93604	0.0528622	0.166369	chr2	31152316	31218775	+	Gpr107	protein_coding
ENSMUSG00000000197.8	0.857945	2.20993	5.87078	0.376428	0.706599	0.873295	chr14	123276634	123627144	-	Nalcn	protein_coding
ENSMUSG00000000202.9	1.02521	2.47679	5.45097	0.454375	0.649559	0.843942	chr11	114791217	114795945	-	Btbd17	protein_coding
ENSMUSG00000000204.16	126.838	1.94927	0.715016	2.72619	0.00640707	0.0327369	chr11	83175186	83190216	+	Slfn4	protein_coding
ENSMUSG00000000223.13	1.64466	3.15253	4.50152	0.700326	0.483724	0.72842	chrX	134404551	134456573	+	Drp2	protein_coding
ENSMUSG00000000244.17	90.5044	-0.870195	0.659912	-1.31865	0.187285	0.408805	chr7	143005046	143019644	+	Tspan32	protein_coding
ENSMUSG00000000247.11	164.901	-0.824768	0.622251	-1.32546	0.185019	0.405457	chr2	38339281	38369733	+	Lhx2	protein_coding
ENSMUSG00000000253.13	270.554	-0.218009	0.478152	-0.455941	0.648432	0.843942	chr13	45507444	45553800	+	Gmpr	protein_coding
ENSMUSG00000000266.11	2.28891	3.63608	4.00795	0.907218	0.364292	0.624207	chrX	140664599	140767715	+	Mid2	protein_coding
ENSMUSG00000000275.16	7944.57	0.258067	0.333636	0.7735	0.439226	0.695565	chr11	88999376	89020293	+	Trim25	protein_coding
ENSMUSG00000000276.11	408.834	0.817252	0.43909	1.86124	0.0627102	0.189473	chr11	89035179	89066850	-	Dgke	protein_coding
ENSMUSG00000000278.10	18782.9	0.026591	0.331767	0.0801498	0.936118	0.960666	chr11	88924020	88955465	-	Scpep1	protein_coding
ENSMUSG00000000282.12	1408.91	1.73636	0.381235	4.55457	5.24921e-06	8.21792e-05	chr11	74830920	74845725	+	Mnt	protein_coding
ENSMUSG00000000290.13	59151	1.18534	0.333329	3.55608	0.000376433	0.00314555	chr10	77530252	77565708	+	Itgb2	protein_coding
ENSMUSG00000000295.13	57.9817	-0.55931	0.781753	-0.715456	0.474327	0.721301	chr10	31313383	31328204	+	Hddc2	protein_coding
ENSMUSG00000000296.8	2.02562	3.44859	4.19458	0.822156	0.410988	0.670718	chr10	31332376	31445958	-	Tpd52l1	protein_coding
ENSMUSG00000000301.16	163.688	-1.74322	0.534909	-3.25891	0.0011184	0.00781756	chr11	59970614	60046489	-	Pemt	protein_coding
ENSMUSG00000000303.12	4.0177	-6.32844	3.20794	-1.97274	0.0485248	0.156102	chr8	106603351	106670246	+	Cdh1	protein_coding
ENSMUSG00000000308.14	1.66988	0.206405	4.03011	0.0512158	0.959154	0.973493	chr2	121357714	121363737	+	Ckmt1	protein_coding
ENSMUSG00000000317.11	16.4639	-0.0191506	1.38857	-0.0137916	0.988996	0.994143	chr11	70224128	70229798	-	Bcl6b	protein_coding
ENSMUSG00000000318.16	35.0326	1.26386	1.03418	1.22209	0.221673	0.456787	chr11	70156197	70170834	+	Clec10a	protein_coding
ENSMUSG00000000320.10	95.1837	0.769664	0.660961	1.16446	0.244237	0.485798	chr11	70241457	70255353	-	Alox12	protein_coding
ENSMUSG00000000325.16	3.71988	4.3386	3.45307	1.25645	0.208954	0.441862	chr16	18348182	18407076	+	Arvcf	protein_coding
ENSMUSG00000000339.14	1017.14	-0.975054	0.37239	-2.61837	0.00883515	0.0421597	chr3	116488963	116508208	-	Rtca	protein_coding
ENSMUSG00000000340.10	226.163	0.350319	0.557528	0.628344	0.529779	0.769132	chr3	116513070	116549981	+	Dbt	protein_coding
ENSMUSG00000000346.9	9665.21	1.35593	0.336761	4.02639	5.66394e-05	0.000636405	chr15	100615349	100620761	+	Dazap2	protein_coding
ENSMUSG00000000355.13	548.214	-0.37774	0.412408	-0.915938	0.3597	0.619716	chrX	38600578	38613426	+	Mcts1	protein_coding
ENSMUSG00000000359.3	8.58262	5.54072	2.73173	2.02829	0.0425311	0.14177	chr2	152626951	152635198	+	Rem1	protein_coding
ENSMUSG00000000365.9	7.53621	2.81458	2.39701	1.17421	0.240312	0.480671	chr14	56402581	56525032	+	Rnf17	protein_coding
ENSMUSG00000000374.8	3857.88	2.29782	0.348602	6.59152	4.35352e-11	3.05049e-09	chr10	78186725	78244641	-	Trappc10	protein_coding
ENSMUSG00000000378.15	3498.75	-0.559997	0.369393	-1.51599	0.129521	0.31962	chr11	6546887	6596744	+	Ccm2	protein_coding
ENSMUSG00000000384.15	2413.14	-0.174266	0.358545	-0.486035	0.626942	0.834637	chr11	6615598	6626067	-	Tbrg4	protein_coding
ENSMUSG00000000386.16	16114.5	-0.717166	0.335112	-2.14008	0.0323484	0.115579	chr16	97447035	97462907	-	Mx1	polymorphic_pseudogene
ENSMUSG00000000392.17	7.82959	-0.314847	1.96397	-0.160311	0.872636	0.919998	chr2	62500943	62574075	-	Fap	protein_coding
ENSMUSG00000000399.10	4587.84	-1.43692	0.337869	-4.25288	2.11034e-05	0.000272642	chr6	126821721	126849136	-	Ndufa9	protein_coding
ENSMUSG00000000409.14	117.705	0.603839	0.608238	0.992766	0.320824	0.575589	chr4	129548344	129573641	-	Lck	protein_coding
ENSMUSG00000000411.7	0.857945	2.20993	5.87078	0.376428	0.706599	0.873295	chr4	129489014	129491022	-	Tssk3	protein_coding
ENSMUSG00000000416.16	1.09644	2.56754	5.28536	0.485783	0.627121	0.834637	chr6	18366478	18514843	-	Cttnbp2	protein_coding
ENSMUSG00000000420.15	772.097	1.21218	0.446883	2.71252	0.0066773	0.0338989	chr18	24205344	24286818	+	Galnt1	protein_coding
ENSMUSG00000000439.9	1200.02	0.0365889	0.369336	0.0990666	0.921085	0.951887	chr6	115601902	115622624	+	Mkrn2	protein_coding
ENSMUSG00000000440.12	105.002	0.992474	0.63911	1.5529	0.120447	0.303675	chr6	115360951	115490399	+	Pparg	protein_coding
ENSMUSG00000000441.17	8041.39	0.492221	0.337411	1.45882	0.144615	0.345366	chr6	115618067	115676635	-	Raf1	protein_coding
ENSMUSG00000000486.13	4.3022	-3.14896	2.60138	-1.21049	0.22609	0.461977	chr7	127214447	127233130	-	Sept1	protein_coding
ENSMUSG00000000489.7	4785.67	-0.0948545	0.344753	-0.275138	0.78321	0.884896	chr15	79995874	80014977	-	Pdgfb	protein_coding
ENSMUSG00000000530.16	5112.57	0.316737	0.343114	0.923125	0.355942	0.615292	chr15	101128522	101145336	+	Acvrl1	protein_coding
ENSMUSG00000000531.5	10.5423	0.670662	1.75683	0.381745	0.70265	0.873295	chr15	101224188	101232756	+	Grasp	protein_coding
ENSMUSG00000000532.11	2999.76	1.55412	0.357024	4.35298	1.34302e-05	0.000184244	chr15	101174067	101213684	+	Acvr1b	protein_coding
ENSMUSG00000000538.18	1740.28	0.766527	0.393138	1.94977	0.051204	0.162622	chr11	60226714	60352905	-	Tom1l2	protein_coding
ENSMUSG00000000552.10	2883.71	-0.120587	0.350072	-0.344463	0.730498	0.878832	chr15	103313895	103340093	-	Zfp385a	protein_coding
ENSMUSG00000000555.8	81458.2	-0.921921	0.37613	-2.45107	0.0142431	0.0615605	chr15	103344286	103366763	-	Itga5	protein_coding
ENSMUSG00000000561.14	554.302	-1.03685	0.40389	-2.56716	0.0102535	0.0475231	chr3	105959369	105970037	+	Wdr77	protein_coding
ENSMUSG00000000562.5	53.999	-0.80049	0.811154	-0.986853	0.323714	0.578922	chr3	105870858	105908926	+	Adora3	protein_coding
ENSMUSG00000000563.17	5732.92	-1.40968	0.367887	-3.83184	0.000127191	0.0012619	chr3	105942698	105960099	-	Atp5pb	protein_coding
ENSMUSG00000000567.5	8.10246	5.44909	2.7966	1.94847	0.0513585	0.162881	chr11	112782224	112787760	+	Sox9	protein_coding
ENSMUSG00000000568.15	1302.84	0.157887	0.394523	0.400196	0.689012	0.873071	chr5	99955935	99978938	-	Hnrnpd	protein_coding
ENSMUSG00000000579.14	220.56	-2.20258	0.501197	-4.39465	1.10953e-05	0.00015603	chr17	6601671	6609774	+	Dynlt1c	protein_coding
ENSMUSG00000000581.8	326.331	1.79276	0.498308	3.5977	0.000321042	0.00277576	chr11	17257579	17269176	+	C1d	protein_coding
ENSMUSG00000000594.7	9956.02	-0.264885	0.335629	-0.789219	0.429984	0.68822	chr11	55098115	55113029	+	Gm2a	protein_coding
ENSMUSG00000000600.15	249.593	1.78583	0.555995	3.21195	0.00131835	0.00892764	chr5	3803184	3845564	+	Krit1	protein_coding
ENSMUSG00000000605.9	1785.11	0.097951	0.386966	0.253125	0.800171	0.884896	chr7	7282309	7300851	-	Clcn4	protein_coding
ENSMUSG00000000627.15	2.62386	1.08075	3.33944	0.323631	0.746217	0.880726	chr6	82911885	82939769	-	Sema4f	protein_coding
ENSMUSG00000000628.10	2308.18	1.15658	0.34925	3.31161	0.000927604	0.00671656	chr6	82725025	82774454	-	Hk2	protein_coding
ENSMUSG00000000631.20	3542.88	1.12845	0.361968	3.11755	0.00182363	0.0117462	chr11	77763246	77865980	+	Myo18a	protein_coding
ENSMUSG00000000682.7	34782.1	-2.91741	0.329929	-8.84252	9.35841e-19	4.84238e-16	chr4	134082448	134095082	-	Cd52	protein_coding
ENSMUSG00000000686.11	145.644	1.6029	0.583257	2.74818	0.00599273	0.0310963	chr11	77515121	77538607	+	Abhd15	protein_coding
ENSMUSG00000000693.10	1174.14	0.0309816	0.409894	0.0755843	0.93975	0.962305	chr6	83034173	83052562	+	Loxl3	protein_coding
ENSMUSG00000000708.14	360.594	1.16491	0.479003	2.43195	0.0150178	0.0641262	chr17	53566861	53672720	+	Kat2b	protein_coding
ENSMUSG00000000711.3	9389	0.82636	0.346938	2.38187	0.017225	0.0713153	chr10	128677175	128696264	-	Rab5b	protein_coding
ENSMUSG00000000730.13	793.984	-0.493492	0.390993	-1.26215	0.206894	0.438798	chr10	78041947	78063622	+	Dnmt3l	protein_coding
ENSMUSG00000000732.9	2747.46	-0.345319	0.357467	-0.966016	0.334036	0.59148	chr10	78069302	78083913	+	Icosl	protein_coding
ENSMUSG00000000738.18	2972.3	0.309897	0.347159	0.892667	0.372036	0.632801	chr8	123062942	123097760	+	Spg7	protein_coding
ENSMUSG00000000740.12	13682.9	-1.82027	0.340173	-5.35101	8.74652e-08	2.47019e-06	chr8	123102350	123105244	+	Rpl13	protein_coding
ENSMUSG00000000743.9	8644.03	1.05151	0.363098	2.89593	0.00378033	0.021441	chr8	123204264	123212763	-	Chmp1a	protein_coding
ENSMUSG00000000751.13	974.903	0.834801	0.375536	2.22296	0.0262184	0.0984381	chr11	75298166	75348324	-	Rpa1	protein_coding
ENSMUSG00000000753.15	822.305	-0.604624	0.403649	-1.4979	0.13416	0.328044	chr11	75409769	75422701	-	Serpinf1	protein_coding
ENSMUSG00000000759.14	801.511	1.30244	0.384884	3.38397	0.000714452	0.00542833	chr8	12614277	12672248	-	Tubgcp3	protein_coding
ENSMUSG00000000776.13	1077.71	0.192753	0.373976	0.515415	0.606263	0.826194	chr14	70438757	70443447	-	Polr3d	protein_coding
ENSMUSG00000000782.16	2.07564	0.65112	3.6578	0.178009	0.858716	0.909988	chr11	52252371	52283331	-	Tcf7	protein_coding
ENSMUSG00000000787.12	2619.45	2.19362	0.448093	4.89545	9.80807e-07	1.95002e-05	chrX	13280970	13294052	+	Ddx3x	protein_coding
ENSMUSG00000000792.2	1.19247	2.69946	5.6508	0.477712	0.632855	0.83673	chr8	70882889	70892757	-	Slc5a5	protein_coding
ENSMUSG00000000794.9	8.49061	1.90223	2.04503	0.930169	0.352284	0.610956	chr3	89520164	89675132	+	Kcnn3	protein_coding
ENSMUSG00000000804.14	474.46	1.5608	0.496309	3.14481	0.00166196	0.0108468	chr11	84984442	85140161	-	Usp32	protein_coding
ENSMUSG00000000805.18	49.4222	0.548865	0.944598	0.581056	0.561203	0.792572	chr11	84957786	84966044	+	Car4	protein_coding
ENSMUSG00000000811.13	457.093	0.513885	0.422339	1.21676	0.223696	0.459319	chr6	89643988	89675529	+	Txnrd3	protein_coding
ENSMUSG00000000823.16	239.988	0.934626	0.52719	1.77284	0.0762545	0.218086	chr2	181582103	181592803	-	Zfp512b	protein_coding
ENSMUSG00000000826.16	5164.79	0.746668	0.336979	2.21577	0.026707	0.0998606	chr2	181520485	181555133	+	Dnajc5	protein_coding
ENSMUSG00000000827.18	3693.53	-0.283206	0.344326	-0.822495	0.410795	0.670718	chr2	181497142	181517966	+	Tpd52l2	protein_coding
ENSMUSG00000000838.17	243.019	1.87826	0.610012	3.07905	0.00207659	0.0131037	chrX	68678541	68717963	+	Fmr1	protein_coding
ENSMUSG00000000861.15	2.97959	4.01093	3.63655	1.10295	0.27005	0.519994	chr11	24078056	24174123	+	Bcl11a	protein_coding
ENSMUSG00000000869.12	0.54822	1.56688	6.03499	0.259633	0.795147	0.884896	chr11	53602982	53618669	-	Il4	protein_coding
ENSMUSG00000000876.11	514.645	-0.698776	0.409241	-1.70749	0.0877306	0.242035	chr2	154585758	154603708	-	Pxmp4	protein_coding
ENSMUSG00000000881.12	184.259	1.08472	0.529609	2.04814	0.0405459	0.136745	chrX	100767722	100818410	+	Dlg3	protein_coding
ENSMUSG00000000884.17	151.181	-0.447407	0.550702	-0.812431	0.416545	0.677323	chr16	18498713	18566679	+	Gnb1l	protein_coding
ENSMUSG00000000901.17	43.8999	0.318721	0.890486	0.357919	0.720404	0.878832	chr10	75923222	75936496	-	Mmp11	protein_coding
ENSMUSG00000000902.13	3313.81	-0.482008	0.365081	-1.32028	0.186742	0.407929	chr10	75896769	75921617	-	Smarcb1	protein_coding
ENSMUSG00000000915.15	67.8813	0.0472219	0.780276	0.0605195	0.951742	0.969897	chr5	123973628	124005558	+	Hip1r	protein_coding
ENSMUSG00000000916.15	801.97	-1.55101	0.381249	-4.06824	4.73701e-05	0.000544378	chr5	135369953	135376805	+	Nsun5	protein_coding
ENSMUSG00000000934.9	147.5	0.676157	0.5621	1.20291	0.22901	0.465682	chr15	75657035	75678800	-	Top1mt	protein_coding
ENSMUSG00000000938.11	10.9516	0.399713	1.67097	0.23921	0.810943	0.884896	chr6	52231197	52240854	-	Hoxa10	protein_coding
ENSMUSG00000000957.11	5150.78	0.405879	0.342384	1.18545	0.23584	0.475734	chr14	54431612	54445364	+	Mmp14	protein_coding
ENSMUSG00000000958.10	2373.01	-0.65593	0.357259	-1.83601	0.0663563	0.197561	chr14	54369442	54417780	-	Slc7a7	protein_coding
ENSMUSG00000000959.7	2435.47	-0.784627	0.348743	-2.24987	0.0244572	0.0935278	chr14	54360834	54369673	+	Oxa1l	protein_coding
ENSMUSG00000000976.13	2083.34	0.266388	0.357812	0.744492	0.456579	0.711374	chr11	83753696	83783754	+	Heatr6	protein_coding
ENSMUSG00000000982.5	293424	-2.05155	0.377224	-5.43856	5.37139e-08	1.61301e-06	chr11	83647844	83649355	-	Ccl3	protein_coding
ENSMUSG00000000983.13	47.6798	-1.9137	0.845959	-2.26217	0.0236869	0.0913203	chr11	83709015	83711348	+	Wfdc18	protein_coding
ENSMUSG00000001014.6	36.7941	-2.18784	0.970359	-2.25467	0.024154	0.0925614	chr9	21029373	21030595	+	Icam4	protein_coding
ENSMUSG00000001016.12	1229.97	-0.809754	0.364123	-2.22385	0.0261587	0.0983351	chr3	90476126	90488379	+	Ilf2	protein_coding
ENSMUSG00000001017.15	3091.87	-0.331962	0.342531	-0.969145	0.332473	0.589444	chr3	90498956	90509498	-	Chtop	protein_coding
ENSMUSG00000001018.15	1566.16	-0.923387	0.361789	-2.55228	0.0107021	0.049095	chr3	90488026	90491033	-	Snapin	protein_coding
ENSMUSG00000001020.8	167.577	-2.2527	0.532699	-4.22883	2.34909e-05	0.000298518	chr3	90603771	90606045	+	S100a4	protein_coding
ENSMUSG00000001021.13	5.02212	-6.65038	2.94112	-2.26117	0.0237487	0.0913203	chr3	90584659	90602702	+	S100a3	protein_coding
ENSMUSG00000001025.8	11952.1	-1.79391	0.360138	-4.98117	6.32018e-07	1.33972e-05	chr3	90612882	90624181	+	S100a6	protein_coding
ENSMUSG00000001029.15	265.021	-1.68291	0.479221	-3.51175	0.000445162	0.00363258	chr11	106377656	106388075	-	Icam2	protein_coding
ENSMUSG00000001034.17	2001.04	-0.0372846	0.363611	-0.10254	0.918328	0.949914	chr11	61488812	61494406	-	Mapk7	protein_coding
ENSMUSG00000001036.17	343.505	0.984214	0.446494	2.20431	0.0275023	0.102172	chr11	61517249	61579687	-	Epn2	protein_coding
ENSMUSG00000001039.12	44.6913	-1.76184	0.869163	-2.02706	0.0426564	0.142076	chr11	61505144	61512931	+	B9d1	protein_coding
ENSMUSG00000001052.15	3773.18	0.786965	0.340229	2.31305	0.0207201	0.0822448	chr3	129982759	130061553	-	Sec24b	protein_coding
ENSMUSG00000001053.15	82.3215	2.7957	0.795	3.51661	0.000437103	0.00357694	chr11	51643063	51650842	-	N4bp3	protein_coding
ENSMUSG00000001054.9	1665.26	-0.624114	0.365211	-1.70891	0.0874674	0.241694	chr11	51623671	51635896	-	Rmnd5b	protein_coding
ENSMUSG00000001056.3	3303.67	-1.42778	0.352989	-4.04484	5.2358e-05	0.000594924	chr11	51619735	51623714	+	Nhp2	protein_coding
ENSMUSG00000001062.18	965.346	0.282018	0.388317	0.726256	0.467682	0.716754	chr8	123242356	123254348	-	Vps9d1	protein_coding
ENSMUSG00000001065.15	1022.53	0.700462	0.378554	1.85036	0.0642611	0.192659	chr8	123254195	123269745	+	Zfp276	protein_coding
ENSMUSG00000001082.12	2501.61	-0.942838	0.371592	-2.53729	0.0111714	0.0507287	chr5	34633642	34637212	-	Mfsd10	protein_coding
ENSMUSG00000001089.14	866.238	1.13479	0.411582	2.75713	0.00583114	0.0304535	chr4	136469761	136554780	+	Luzp1	protein_coding
ENSMUSG00000001095.5	9.82195	3.2123	2.18331	1.4713	0.14121	0.340172	chr11	78397087	78422217	-	Slc13a2	protein_coding
ENSMUSG00000001098.15	6213.3	-0.130452	0.358519	-0.363865	0.715959	0.878832	chr5	114363567	114380508	-	Kctd10	protein_coding
ENSMUSG00000001100.10	2667.94	-0.859825	0.369354	-2.32791	0.0199166	0.0798089	chr11	78512193	78522736	+	Poldip2	protein_coding
ENSMUSG00000001105.15	543.362	-1.38534	0.420235	-3.29659	0.000978657	0.00701574	chr11	78536361	78541737	+	Ift20	protein_coding
ENSMUSG00000001119.7	778.754	1.37848	0.46498	2.96461	0.0030307	0.0178881	chr10	76708792	76726168	-	Col6a1	protein_coding
ENSMUSG00000001120.15	187.613	-0.244707	0.514735	-0.475404	0.634499	0.837485	chr10	76761857	76961887	-	Pcbp3	protein_coding
ENSMUSG00000001123.15	50534.7	-1.57295	0.356497	-4.41225	1.02303e-05	0.000146002	chr11	78962974	78984946	-	Lgals9	protein_coding
ENSMUSG00000001127.12	2842.62	0.513773	0.348596	1.47383	0.140526	0.33901	chrX	20797814	20860519	+	Araf	protein_coding
ENSMUSG00000001128.7	13893.3	-1.22159	0.355773	-3.43361	0.000595601	0.00466585	chrX	20925454	20931555	-	Cfp	protein_coding
ENSMUSG00000001131.11	5367.22	-1.27828	0.375517	-3.40406	0.00066392	0.0050983	chrX	20870166	20874735	+	Timp1	protein_coding
ENSMUSG00000001134.9	799.801	-2.18038	0.3799	-5.73935	9.50393e-09	3.61185e-07	chrX	20941722	20962017	-	Uxt	protein_coding
ENSMUSG00000001138.13	506.007	1.02204	0.424159	2.40958	0.015971	0.067271	chr1	36511867	36528237	+	Cnnm3	protein_coding
ENSMUSG00000001143.13	994.528	0.716308	0.375709	1.90655	0.0565789	0.175428	chr1	36419871	36445271	-	Lman2l	protein_coding
ENSMUSG00000001150.7	1282.43	1.15552	0.388516	2.97419	0.00293763	0.0174357	chr10	76468927	76515857	+	Mcm3ap	protein_coding
ENSMUSG00000001151.10	399.809	1.61054	0.438766	3.67062	0.000241967	0.00218572	chr10	76351263	76442786	-	Pcnt	protein_coding
ENSMUSG00000001156.9	989.97	-0.0721066	0.390527	-0.184639	0.853512	0.908049	chr6	86647042	86669161	-	Mxd1	protein_coding
ENSMUSG00000001157.13	350.563	0.797724	0.460772	1.73128	0.0834023	0.233111	chr6	86691768	86733383	-	Gmcl1	protein_coding
ENSMUSG00000001158.13	1075.7	-0.625718	0.387532	-1.61463	0.106392	0.27614	chr6	86675151	86684522	-	Snrnp27	protein_coding
ENSMUSG00000001166.17	691.38	-0.877591	0.398139	-2.20423	0.027508	0.102174	chr5	120800194	120812514	-	Oas1c	protein_coding
ENSMUSG00000001173.15	571.941	1.36692	0.435532	3.1385	0.00169812	0.0110471	chrX	47912387	47965868	+	Ocrl	protein_coding
ENSMUSG00000001175.15	37368.8	-1.00315	0.354691	-2.82823	0.00468062	0.0256045	chr12	100199435	100209814	+	Calm1	protein_coding
ENSMUSG00000001211.15	8065.12	0.131381	0.351007	0.374298	0.708182	0.874663	chr10	78269178	78352489	-	Agpat3	protein_coding
ENSMUSG00000001227.12	615.211	0.566883	0.44172	1.28335	0.199368	0.427531	chr17	56123085	56140343	-	Sema6b	protein_coding
ENSMUSG00000001228.14	53.219	2.26172	0.899766	2.51367	0.0119481	0.0534142	chr17	56303321	56323486	+	Uhrf1	protein_coding
ENSMUSG00000001229.9	2451.02	1.09045	0.35323	3.08708	0.0020213	0.0128189	chr17	56186807	56218905	-	Dpp9	protein_coding
ENSMUSG00000001240.13	3.41501	-1.52358	2.81816	-0.54063	0.588763	0.811263	chr11	101246028	101259546	+	Ramp2	protein_coding
ENSMUSG00000001247.16	2.16808	3.54381	4.5284	0.782576	0.433876	0.690507	chr7	30957770	30973464	-	Lsr	protein_coding
ENSMUSG00000001248.15	7406.71	-0.823786	0.372143	-2.21363	0.0268545	0.100226	chr7	31130127	31155896	-	Gramd1a	protein_coding
ENSMUSG00000001249.14	40.5317	0.412861	0.941528	0.438501	0.661023	0.854545	chr7	31098725	31115290	-	Hpn	protein_coding
ENSMUSG00000001270.9	8073.14	-0.588219	0.360867	-1.63002	0.103098	0.269682	chr12	111669361	111672338	-	Ckb	protein_coding
ENSMUSG00000001280.13	1465.82	0.852675	0.381534	2.23486	0.0254265	0.0963217	chr15	102406143	102436404	+	Sp1	protein_coding
ENSMUSG00000001281.10	178.17	-0.140339	0.526556	-0.266523	0.789836	0.884896	chr15	102215995	102231944	-	Itgb7	protein_coding
ENSMUSG00000001285.12	2043.48	-1.80256	0.358106	-5.03359	4.81371e-07	1.06983e-05	chr15	102331709	102338139	+	Myg1	protein_coding
ENSMUSG00000001288.15	1413.35	0.150272	0.370113	0.406017	0.68473	0.873071	chr15	102234938	102257517	-	Rarg	protein_coding
ENSMUSG00000001289.12	7335.84	-1.88812	0.337978	-5.58653	2.31651e-08	7.70136e-07	chr15	102326116	102331873	+	Pfdn5	protein_coding
ENSMUSG00000001300.16	14.9972	6.34751	2.49491	2.54418	0.0109535	0.0499753	chr8	8617434	8661242	-	Efnb2	protein_coding
ENSMUSG00000001305.5	251.345	-1.09908	0.49638	-2.21419	0.0268159	0.100119	chr1	186720978	186749358	-	Rrp15	protein_coding
ENSMUSG00000001313.12	374.607	-1.13304	0.441298	-2.56752	0.0102428	0.0474955	chr11	101464999	101471853	+	Rnd2	protein_coding
ENSMUSG00000001323.17	496.395	-0.0226188	0.415419	-0.0544481	0.956578	0.972686	chr11	74906359	74925948	-	Srr	protein_coding
ENSMUSG00000001333.9	5.77072	2.39333	2.54484	0.940465	0.346979	0.605503	chr4	129287617	129308559	+	Sync	protein_coding
ENSMUSG00000001348.15	20783	-0.176475	0.341869	-0.516208	0.605709	0.826194	chr9	22126727	22135711	-	Acp5	protein_coding
ENSMUSG00000001349.5	29.6623	2.14386	1.15339	1.85876	0.0630617	0.190108	chr9	22099216	22109630	+	Cnn1	protein_coding
ENSMUSG00000001366.14	827.952	0.623247	0.380297	1.63884	0.101246	0.266372	chr9	78081499	78109065	-	Fbxo9	protein_coding
ENSMUSG00000001376.17	821.239	1.51215	0.477669	3.16568	0.00154721	0.0102324	chr6	3498382	3603531	+	Vps50	protein_coding
ENSMUSG00000001380.7	2926.31	-0.658279	0.342887	-1.91982	0.0548811	0.171599	chr18	36766528	36783205	-	Hars	protein_coding
ENSMUSG00000001383.9	1785.92	-0.531585	0.355889	-1.49368	0.135258	0.329731	chr18	36793876	36799666	+	Zmat2	protein_coding
ENSMUSG00000001403.13	4.1765	-0.173215	2.57867	-0.0671721	0.946445	0.966718	chr2	164769898	164778822	+	Ube2c	protein_coding
ENSMUSG00000001415.10	4233.42	0.292106	0.365171	0.799915	0.42376	0.681718	chr3	88336260	88362338	+	Smg5	protein_coding
ENSMUSG00000001416.13	17291.6	-0.585303	0.33224	-1.76169	0.0781223	0.221794	chr3	88297116	88321767	+	Cct3	protein_coding
ENSMUSG00000001418.13	13237.1	-0.587214	0.348323	-1.68583	0.0918278	0.250079	chr3	88325023	88331313	+	Glmp	protein_coding
ENSMUSG00000001419.17	3988.21	0.609464	0.369171	1.6509	0.0987594	0.263138	chr3	88142372	88172086	+	Mef2d	protein_coding
ENSMUSG00000001420.13	16.1661	2.28172	1.54455	1.47728	0.139601	0.337626	chr3	88328655	88336148	-	Tmem79	protein_coding
ENSMUSG00000001424.14	12398.1	0.580797	0.348937	1.66448	0.0960174	0.258213	chr6	28475139	28935162	+	Snd1	protein_coding
ENSMUSG00000001435.15	8034.03	0.888377	0.349885	2.53905	0.0111153	0.0505227	chr10	77052178	77166548	-	Col18a1	protein_coding
ENSMUSG00000001436.15	390.821	-0.0473326	0.442309	-0.107013	0.914779	0.947408	chr10	77032241	77061002	+	Slc19a1	protein_coding
ENSMUSG00000001440.5	4573.25	-0.0308483	0.36139	-0.08536	0.931975	0.958234	chr11	97159714	97187881	-	Kpnb1	protein_coding
ENSMUSG00000001441.13	3384.43	0.966595	0.347071	2.78501	0.00535262	0.028398	chr11	97205842	97280638	-	Npepps	protein_coding
ENSMUSG00000001444.2	1.00442	-4.32834	5.8568	-0.739028	0.45989	0.711374	chr11	97098071	97115331	-	Tbx21	protein_coding
ENSMUSG00000001445.10	2658.82	-0.737776	0.361307	-2.04196	0.0411551	0.138212	chr11	97041560	97049213	+	Mrpl10	protein_coding
ENSMUSG00000001467.5	2211.58	1.1366	0.370514	3.06763	0.00215765	0.013518	chr5	4081145	4104746	-	Cyp51	protein_coding
ENSMUSG00000001472.17	16837.7	-0.00261553	0.351353	-0.00744416	0.99406	0.996805	chr8	123373753	123403835	+	Tcf25	protein_coding
ENSMUSG00000001473.7	13997.5	-0.863746	0.355872	-2.42713	0.0152189	0.064779	chr18	67390717	67402749	+	Tubb6	protein_coding
ENSMUSG00000001482.15	4882.06	0.942356	0.363783	2.59044	0.00958539	0.0450893	chr8	123423527	123463270	+	Def8	protein_coding
ENSMUSG00000001493.9	5.11414	-2.87948	2.37565	-1.21208	0.225481	0.461716	chr11	101877510	101894374	-	Meox1	protein_coding
ENSMUSG00000001504.10	2.64507	3.83248	3.84012	0.998009	0.318275	0.572415	chr13	72628820	72634198	+	Irx2	protein_coding
ENSMUSG00000001506.10	2929.52	1.66585	0.368959	4.51499	6.33184e-06	9.67272e-05	chr11	94936224	94953042	+	Col1a1	protein_coding
ENSMUSG00000001507.16	14.7063	3.81744	2.00955	1.89965	0.0574785	0.177276	chr11	95044474	95076801	-	Itga3	protein_coding
ENSMUSG00000001510.8	2.36014	3.67756	3.94444	0.932342	0.35116	0.609479	chr11	95120119	95125296	+	Dlx3	protein_coding
ENSMUSG00000001517.14	50.1182	2.33354	0.930165	2.50873	0.0121165	0.0541074	chr6	128362967	128376146	+	Foxm1	protein_coding
ENSMUSG00000001518.12	470.899	0.0800566	0.425476	0.188158	0.850753	0.906311	chr6	128409444	128424931	-	Itfg2	protein_coding
ENSMUSG00000001521.12	1175.32	0.164002	0.384347	0.426703	0.669595	0.861213	chr6	128321161	128355851	-	Tulp3	protein_coding
ENSMUSG00000001524.14	747.056	-0.694116	0.411326	-1.68751	0.0915055	0.249368	chr17	35667730	35673739	-	Gtf2h4	protein_coding
ENSMUSG00000001525.10	60127.7	-0.395024	0.340572	-1.15989	0.246095	0.487492	chr17	35833921	35838306	-	Tubb5	protein_coding
ENSMUSG00000001542.7	8991.91	1.08775	0.402794	2.7005	0.00692354	0.0349194	chr13	75706757	75772364	+	Ell2	protein_coding
ENSMUSG00000001552.14	136.672	-0.462672	0.567348	-0.815499	0.414787	0.675141	chr11	100368958	100397763	-	Jup	protein_coding
ENSMUSG00000001555.10	518.297	0.361442	0.439609	0.822191	0.410968	0.670718	chr11	100415697	100424824	+	Fkbp10	protein_coding
ENSMUSG00000001558.5	1.64466	3.15253	4.50152	0.700326	0.483724	0.72842	chr11	100441917	100457022	+	Klhl10	protein_coding
ENSMUSG00000001566.9	1.2389	2.73593	5.58304	0.490044	0.624103	0.834637	chr5	29473034	29478470	-	Mnx1	protein_coding
ENSMUSG00000001569.10	679.88	1.37364	0.398781	3.4446	0.000571899	0.00450465	chr5	29434664	29457843	+	Nom1	protein_coding
ENSMUSG00000001576.15	5448.85	0.460909	0.343406	1.34217	0.179541	0.397536	chr17	26561489	26656934	+	Ergic1	protein_coding
ENSMUSG00000001588.12	11.902	0.900286	1.63853	0.549448	0.582698	0.806641	chr11	69881567	69895539	-	Acap1	protein_coding
ENSMUSG00000001604.14	10.3782	0.650705	1.73168	0.375765	0.707091	0.87369	chr4	136247729	136274898	+	Tcea3	protein_coding
ENSMUSG00000001627.12	2501.72	0.612141	0.395437	1.54801	0.12162	0.305526	chr12	40201567	40248504	-	Ifrd1	protein_coding
ENSMUSG00000001630.13	401.702	-0.262933	0.429254	-0.612534	0.540185	0.778648	chr6	146724995	146778812	+	Stk38l	protein_coding
ENSMUSG00000001632.16	2681.09	0.690037	0.352142	1.95954	0.0500496	0.160064	chr6	113307137	113324860	+	Brpf1	protein_coding
ENSMUSG00000001642.18	8467.84	-0.490855	0.346611	-1.41616	0.15673	0.363184	chr6	34302434	34317478	-	Akr1b3	protein_coding
ENSMUSG00000001655.6	9.29508	-2.64936	1.80746	-1.46579	0.142705	0.342751	chr15	102921103	102928814	+	Hoxc13	protein_coding
ENSMUSG00000001656.3	3.86234	4.38973	3.36384	1.30497	0.191902	0.416004	chr15	102954427	102957708	+	Hoxc11	protein_coding
ENSMUSG00000001657.7	0.953977	2.37834	5.99782	0.396535	0.69171	0.873071	chr15	102990607	102994111	+	Hoxc8	protein_coding
ENSMUSG00000001661.5	5.58711	-1.23814	2.26128	-0.54754	0.584008	0.807724	chr15	102998257	103011881	+	Hoxc6	protein_coding
ENSMUSG00000001663.10	252.853	-2.17951	0.508632	-4.28505	1.827e-05	0.000240659	chr10	75783813	75798584	-	Gstt1	protein_coding
ENSMUSG00000001665.11	504.834	-1.86126	0.450405	-4.13241	3.58974e-05	0.000428899	chr10	75774115	75781414	-	Gstt3	protein_coding
ENSMUSG00000001666.8	724.981	-3.0148	0.395548	-7.62183	2.50109e-14	4.10341e-12	chr10	75771230	75773414	-	Ddt	protein_coding
ENSMUSG00000001670.13	0.740707	-1.93846	5.94023	-0.326328	0.744176	0.878832	chr8	109990437	109999803	+	Tat	protein_coding
ENSMUSG00000001674.11	1592	-0.694653	0.360998	-1.92426	0.0543222	0.170122	chr1	121553835	121567989	-	Ddx18	protein_coding
ENSMUSG00000001687.15	3396.44	0.670223	0.353667	1.89507	0.0580837	0.178624	chr5	148504635	148552789	-	Ubl3	protein_coding
ENSMUSG00000001700.10	771.637	-0.124344	0.381892	-0.3256	0.744727	0.879379	chr18	56400337	56503792	+	Gramd3	protein_coding
ENSMUSG00000001707.8	1288.64	0.211404	0.374635	0.564295	0.572554	0.801294	chr13	38644207	38659058	-	Eef1e1	protein_coding
ENSMUSG00000001729.14	16505.2	0.376114	0.350352	1.07353	0.283034	0.535598	chr12	112653821	112674884	-	Akt1	protein_coding
ENSMUSG00000001739.14	0.476988	1.38727	6.04639	0.229438	0.818528	0.884896	chr5	136966616	136975858	+	Cldn15	protein_coding
ENSMUSG00000001741.12	118.112	0.0934455	0.607024	0.15394	0.877657	0.923161	chr7	83642825	83745726	-	Il16	protein_coding
ENSMUSG00000001750.16	86761.6	-0.796297	0.357789	-2.22561	0.0260405	0.0980406	chr19	3896050	3907133	-	Tcirg1	protein_coding
ENSMUSG00000001751.9	10360.1	-0.261642	0.356611	-0.733691	0.463137	0.713863	chr11	101070012	101077672	+	Naglu	protein_coding
ENSMUSG00000001755.12	2186.57	-0.0295353	0.370202	-0.0797816	0.936411	0.960666	chr11	101082565	101086619	+	Coasy	protein_coding
ENSMUSG00000001761.7	88.2791	0.668298	0.723607	0.923564	0.355713	0.615053	chr6	29735503	29761365	+	Smo	protein_coding
ENSMUSG00000001763.14	353.861	-2.0039	0.445053	-4.50262	6.71207e-06	0.000101463	chr6	29694222	29718559	+	Tspan33	protein_coding
ENSMUSG00000001767.5	567.996	0.916138	0.43622	2.10018	0.0357134	0.124065	chr2	145917479	145935014	-	Crnkl1	protein_coding
ENSMUSG00000001768.16	2299.1	0.283727	0.367884	0.771241	0.440564	0.697082	chr2	145675215	145887616	+	Rin2	protein_coding
ENSMUSG00000001774.8	1016.32	-0.0990423	0.425061	-0.233008	0.815756	0.884896	chr9	18292125	18317442	+	Chordc1	protein_coding
ENSMUSG00000001783.3	8328.09	-0.310209	0.345528	-0.897782	0.369302	0.629329	chr10	85938637	85957823	-	Rtcb	protein_coding
ENSMUSG00000001785.13	2681.53	-0.900829	0.344039	-2.61839	0.00883456	0.0421597	chr10	85829494	85889096	+	Pwp1	protein_coding
ENSMUSG00000001786.14	1944.75	-0.449553	0.38599	-1.16467	0.244151	0.485798	chr10	86021972	86051873	+	Fbxo7	protein_coding
ENSMUSG00000001794.13	41450	-1.38557	0.35202	-3.93606	8.28317e-05	0.000882082	chr7	30186936	30198811	-	Capns1	protein_coding
ENSMUSG00000001802.16	28.9969	1.8571	1.13979	1.62934	0.103241	0.269941	chr7	35200027	35215498	-	Lrp3	protein_coding
ENSMUSG00000001827.12	70.0704	-2.19537	0.742874	-2.95525	0.00312419	0.0183541	chr7	101858331	101870788	-	Folr1	protein_coding
ENSMUSG00000001829.17	1800.34	-0.341213	0.363492	-0.938709	0.34788	0.606342	chr7	101663633	101795506	+	Clpb	protein_coding
ENSMUSG00000001833.17	1804.01	0.876608	0.426236	2.05662	0.0397225	0.134655	chr9	25252439	25308571	+	Sept7	protein_coding
ENSMUSG00000001844.10	763.161	-0.572754	0.388941	-1.4726	0.14086	0.33949	chr5	143316489	143329256	-	Zdhhc4	protein_coding
ENSMUSG00000001847.14	15115.8	-0.636448	0.331117	-1.92212	0.0545902	0.170848	chr5	143503634	143528036	-	Rac1	protein_coding
ENSMUSG00000001855.15	3143.46	1.02724	0.347115	2.95936	0.00308281	0.0181373	chr2	31974436	32053975	+	Nup214	protein_coding
ENSMUSG00000001864.13	13.4422	6.18189	2.51566	2.45736	0.0139963	0.0607408	chr2	31950139	31973442	+	Aif1l	protein_coding
ENSMUSG00000001870.16	35.9022	0.679849	0.978666	0.694669	0.487263	0.732078	chr17	75005568	75392512	+	Ltbp1	protein_coding
ENSMUSG00000001891.16	1862.56	-0.48154	0.431945	-1.11482	0.264928	0.513421	chr11	21321138	21371201	-	Ugp2	protein_coding
ENSMUSG00000001909.16	2890.04	-0.347159	0.363468	-0.955128	0.339513	0.597608	chr8	84686307	84699808	+	Trmt1	protein_coding
ENSMUSG00000001910.5	7108.37	0.587894	0.360691	1.62991	0.10312	0.269694	chr8	84670479	84687902	-	Nacc1	protein_coding
ENSMUSG00000001911.16	271.257	1.94626	0.499909	3.89323	9.892e-05	0.00102422	chr8	84699876	84800344	-	Nfix	protein_coding
ENSMUSG00000001918.17	698.597	1.4119	0.40015	3.52844	0.000418021	0.00344313	chr7	16781340	16798274	+	Slc1a5	protein_coding
ENSMUSG00000001924.15	39544.5	0.674803	0.352498	1.91435	0.055576	0.173235	chrX	20658326	20683179	+	Uba1	protein_coding
ENSMUSG00000001930.17	1204.47	2.20244	0.373296	5.89997	3.63572e-09	1.52534e-07	chr6	125546774	125686679	+	Vwf	protein_coding
ENSMUSG00000001942.8	959.957	1.29822	0.381171	3.40589	0.000659496	0.00506996	chr9	37555698	37649655	+	Siae	protein_coding
ENSMUSG00000001946.14	48.5875	-0.183045	0.849831	-0.21539	0.829463	0.892307	chr9	37528078	37538319	+	Esam	protein_coding
ENSMUSG00000001948.10	11.065	-2.73635	1.69575	-1.61366	0.106602	0.276507	chr9	37603290	37613722	-	Spa17	protein_coding
ENSMUSG00000001962.8	1881.06	-1.32978	0.353907	-3.75743	0.000171669	0.00162253	chrX	74313033	74320149	+	Fam50a	protein_coding
ENSMUSG00000001964.14	2690.44	-0.853997	0.353853	-2.41342	0.0158035	0.0667606	chrX	74254687	74261548	+	Emd	protein_coding
ENSMUSG00000001983.7	323.65	0.503862	0.448989	1.12222	0.261771	0.509371	chr11	106066061	106073612	+	Taco1	protein_coding
ENSMUSG00000001985.9	1.02521	2.47679	5.45097	0.454375	0.649559	0.843942	chr4	125490700	125714173	+	Grik3	protein_coding
ENSMUSG00000001986.16	8.84634	3.05753	2.25279	1.35722	0.174711	0.391089	chrX	41400854	41678601	+	Gria3	protein_coding
ENSMUSG00000001988.9	1.64466	3.15253	4.50152	0.700326	0.483724	0.72842	chr7	16455721	16477728	-	Npas1	protein_coding
ENSMUSG00000001995.9	859.386	1.7012	0.403104	4.22026	2.44017e-05	0.000308331	chr8	125418063	125569808	-	Sipa1l2	protein_coding
ENSMUSG00000001998.15	131.854	1.56538	0.663186	2.3604	0.0182552	0.0747092	chr2	127008717	127067909	+	Ap4e1	protein_coding
ENSMUSG00000001999.15	2007.66	-0.977054	0.351541	-2.77934	0.00544689	0.0288121	chr2	127070665	127097084	+	Blvra	protein_coding
ENSMUSG00000002006.12	12.1617	1.3329	1.67318	0.796625	0.425669	0.683536	chrX	73793359	73824969	-	Pdzd4	protein_coding
ENSMUSG00000002007.5	8.09817	-2.11612	1.91958	-1.10239	0.270293	0.520269	chrX	73774405	73778925	+	Srpk3	protein_coding
ENSMUSG00000002010.17	3385.06	-0.952792	0.340823	-2.79556	0.00518091	0.0276736	chrX	73778963	73786897	-	Idh3g	protein_coding
ENSMUSG00000002012.13	0.953977	2.37834	5.99782	0.396535	0.69171	0.873071	chrX	73655994	73660117	-	Pnck	protein_coding
ENSMUSG00000002014.12	8834.85	-1.38385	0.343039	-4.03407	5.4818e-05	0.000617659	chrX	73787028	73790830	+	Ssr4	protein_coding
ENSMUSG00000002015.5	12076	-0.839825	0.334071	-2.51391	0.0119401	0.0534133	chrX	73686178	73716175	-	Bcap31	protein_coding
ENSMUSG00000002017.10	524.823	0.769899	0.414255	1.85852	0.0630958	0.190158	chr17	75537086	75551946	-	Fam98a	protein_coding
ENSMUSG00000002020.15	1020.23	1.35554	0.385309	3.51805	0.000434735	0.00355901	chr12	84783212	84876532	-	Ltbp2	protein_coding
ENSMUSG00000002028.13	758.53	1.50686	0.392145	3.84262	0.000121728	0.00121849	chr9	44803355	44881296	-	Kmt2a	protein_coding
ENSMUSG00000002031.13	936.609	-0.340739	0.374901	-0.908877	0.363415	0.623653	chr9	44767908	44793447	+	Ift46	protein_coding
ENSMUSG00000002032.17	3.67028	4.30822	3.41482	1.26162	0.207084	0.438982	chr9	44793769	44799307	-	Tmem25	protein_coding
ENSMUSG00000002043.17	2721.68	-1.5713	0.368817	-4.26039	2.04067e-05	0.000264999	chr7	19508395	19516145	+	Trappc6a	protein_coding
ENSMUSG00000002052.6	4491.93	-0.105841	0.337961	-0.313174	0.754149	0.884309	chr11	78206746	78245987	-	Supt6	protein_coding
ENSMUSG00000002055.9	8.73841	-1.10683	1.83049	-0.604664	0.545402	0.782136	chr11	78301529	78322457	+	Spag5	protein_coding
ENSMUSG00000002057.4	0.54822	1.56688	6.03499	0.259633	0.795147	0.884896	chr11	78357577	78386558	-	Foxn1	protein_coding
ENSMUSG00000002058.13	2622.64	-0.293436	0.364112	-0.805897	0.420302	0.679151	chr11	78343482	78349164	+	Unc119	protein_coding
ENSMUSG00000002059.18	1561.59	-0.766648	0.386422	-1.98397	0.0472597	0.153674	chr11	78188430	78192193	+	Rab34	protein_coding
ENSMUSG00000002064.10	3766.74	-0.941479	0.342425	-2.74944	0.00596969	0.0310051	chr11	78245746	78255496	+	Sdf2	protein_coding
ENSMUSG00000002068.16	1725.16	-2.10778	0.384991	-5.47488	4.3781e-08	1.345e-06	chr7	38097984	38107534	-	Ccne1	protein_coding
ENSMUSG00000002076.12	1.16767	2.653	5.19143	0.511034	0.609327	0.826194	chr17	31944769	32036349	-	Hsf2bp	protein_coding
ENSMUSG00000002083.13	411.332	0.572368	0.453747	1.26143	0.207156	0.438982	chr7	16308393	16318205	+	Bbc3	protein_coding
ENSMUSG00000002100.15	55.094	0.216849	0.80496	0.269391	0.787629	0.884896	chr2	91118144	91136516	+	Mybpc3	protein_coding
ENSMUSG00000002102.15	12690.8	-0.602489	0.33806	-1.78219	0.0747178	0.21494	chr2	91054009	91066369	+	Psmc3	protein_coding
ENSMUSG00000002103.16	23291.5	-0.34848	0.330054	-1.05583	0.291048	0.546006	chr2	91202885	91214098	+	Acp2	protein_coding
ENSMUSG00000002105.15	2536.01	-0.983363	0.37749	-2.605	0.00918741	0.043491	chr2	91061791	91070417	-	Slc39a13	protein_coding
ENSMUSG00000002107.18	684.33	0.844001	0.451919	1.86759	0.0618187	0.187546	chr2	6539694	7509563	-	Celf2	protein_coding
ENSMUSG00000002108.10	7034.86	-0.625208	0.350735	-1.78257	0.0746569	0.214906	chr2	91184061	91202834	-	Nr1h3	protein_coding
ENSMUSG00000002109.14	41.3434	-0.638315	0.902604	-0.707192	0.479447	0.726478	chr2	91211572	91236982	-	Ddb2	protein_coding
ENSMUSG00000002111.8	41610	-1.82488	0.347853	-5.2461	1.5535e-07	4.08729e-06	chr2	91082390	91115756	+	Spi1	protein_coding
ENSMUSG00000002129.11	2608	0.38745	0.349093	1.10988	0.267053	0.516002	chr11	4160350	4182541	+	Sf3a1	protein_coding
ENSMUSG00000002147.18	14185.7	0.432461	0.344676	1.25469	0.209592	0.442609	chr10	127642986	127660957	+	Stat6	protein_coding
ENSMUSG00000002204.9	2612.74	-1.08205	0.35405	-3.05619	0.00224166	0.0139792	chr7	44572380	44586862	+	Napsa	protein_coding
ENSMUSG00000002205.16	2358.57	-0.201104	0.359618	-0.559215	0.576015	0.803771	chr7	44748413	44777515	+	Vrk3	protein_coding
ENSMUSG00000002210.11	2682.5	-1.14762	0.356243	-3.22145	0.00127545	0.00870135	chr7	24399619	24422778	+	Smg9	protein_coding
ENSMUSG00000002221.11	303.682	1.46048	0.470772	3.1023	0.00192021	0.0122918	chr5	27740080	27791691	-	Paxip1	protein_coding
ENSMUSG00000002222.14	532.169	1.11361	0.465337	2.39313	0.0167054	0.0696804	chr6	71388634	71440637	-	Rmnd5a	protein_coding
ENSMUSG00000002227.15	11537.5	-0.956709	0.372364	-2.56928	0.0101909	0.04732	chr3	104794836	104818563	-	Mov10	protein_coding
ENSMUSG00000002228.7	51.2936	0.550829	0.837366	0.657812	0.510659	0.754123	chr3	104781056	104786018	+	Ppm1j	protein_coding
ENSMUSG00000002233.13	11915.2	-0.739159	0.352442	-2.09725	0.0359714	0.124704	chr3	104788375	104794459	+	Rhoc	protein_coding
ENSMUSG00000002249.21	22.1257	2.32194	1.34594	1.72514	0.0845017	0.235531	chr17	28331671	28350817	-	Tead3	protein_coding
ENSMUSG00000002250.16	2790.64	0.40503	0.360734	1.1228	0.261524	0.509208	chr17	28232700	28301474	+	Ppard	protein_coding
ENSMUSG00000002257.8	2088.16	-0.0668414	0.358057	-0.186678	0.851913	0.906949	chr17	28207778	28228608	+	Def6	protein_coding
ENSMUSG00000002265.17	1.78712	3.26568	4.43752	0.735926	0.461776	0.712379	chr7	6703892	6730431	-	Peg3	protein_coding
ENSMUSG00000002274.13	210.719	-1.18382	0.510675	-2.31816	0.0204408	0.0814404	chr17	25793221	25797136	-	Metrn	protein_coding
ENSMUSG00000002279.19	1428.4	-0.939199	0.365176	-2.57191	0.010114	0.04707	chr17	25579085	25662826	+	Lmf1	protein_coding
ENSMUSG00000002280.11	2062.57	-0.0987305	0.364863	-0.270596	0.786702	0.884896	chr17	25773776	25783332	+	Ciao3	protein_coding
ENSMUSG00000002289.16	757.419	-0.76279	0.414284	-1.84122	0.0655888	0.195767	chr17	33773750	33781830	-	Angptl4	protein_coding
ENSMUSG00000002297.16	58.0449	2.40323	0.914614	2.62759	0.00859918	0.0412581	chr5	8396973	8422716	-	Dbf4	protein_coding
ENSMUSG00000002307.16	7077.45	0.0876855	0.349357	0.250991	0.801821	0.884896	chr17	33909414	33915590	+	Daxx	protein_coding
ENSMUSG00000002308.16	982.697	-1.18241	0.376935	-3.13691	0.00170738	0.0111002	chr17	33843091	33849774	+	Cd320	protein_coding
ENSMUSG00000002319.16	1931.81	-1.1334	0.358125	-3.16481	0.00155186	0.0102543	chr14	55625400	55635957	-	Ipo4	protein_coding
ENSMUSG00000002320.15	2438.42	2.53735	0.361591	7.01719	2.26379e-12	2.28417e-10	chr14	55635965	55643806	-	Tm9sf1	protein_coding
ENSMUSG00000002325.15	5052.54	-0.251051	0.349802	-0.717694	0.472946	0.720849	chr14	55603571	55610030	+	Irf9	protein_coding
ENSMUSG00000002326.6	2301.07	-1.91883	0.357694	-5.36444	8.11992e-08	2.31441e-06	chr14	55671941	55679200	+	Gmpr2	protein_coding
ENSMUSG00000002329.7	387.164	-0.726049	0.428041	-1.69621	0.0898459	0.246243	chr14	55657879	55660508	-	Mdp1	protein_coding
ENSMUSG00000002332.16	2596.94	-0.783784	0.349641	-2.24168	0.0249819	0.095048	chr14	55739020	55745690	-	Dhrs1	protein_coding
ENSMUSG00000002342.17	1366.87	1.21222	0.392401	3.08924	0.00200669	0.0127357	chr8	70172356	70183681	+	Tmem161a	protein_coding
ENSMUSG00000002343.11	446.969	-0.734402	0.432128	-1.6995	0.0892246	0.244973	chr8	70220172	70234466	-	Armc6	protein_coding
ENSMUSG00000002345.18	678.395	-0.801836	0.392346	-2.0437	0.0409833	0.137772	chr8	70139499	70147319	+	Borcs8	protein_coding
ENSMUSG00000002346.16	46.1112	0.413552	0.932959	0.44327	0.657571	0.85177	chr8	70184340	70212305	-	Slc25a42	protein_coding
ENSMUSG00000002365.10	2412.71	1.43219	0.348449	4.11017	3.95367e-05	0.000466973	chr17	5841329	5931954	+	Snx9	protein_coding
ENSMUSG00000002372.9	4762.39	-0.27996	0.354494	-0.789746	0.429676	0.687782	chr17	56673294	56711764	+	Ranbp3	protein_coding
ENSMUSG00000002379.7	4553.95	-1.87995	0.348592	-5.39298	6.92988e-08	2.02968e-06	chr17	56717767	56722141	+	Ndufa11	protein_coding
ENSMUSG00000002384.2	7.34816	0.961637	2.0887	0.4604	0.645229	0.843942	chr4	123105165	123132099	+	Bmp8b	protein_coding
ENSMUSG00000002393.14	1077.43	-0.693624	0.391862	-1.77007	0.0767147	0.218968	chr8	71374123	71381960	-	Nr2f6	protein_coding
ENSMUSG00000002395.14	6298.17	-1.7082	0.351272	-4.86289	1.15685e-06	2.25557e-05	chr8	71366848	71369732	+	Use1	protein_coding
ENSMUSG00000002396.8	1565.5	-1.46241	0.376156	-3.88778	0.000101163	0.0010421	chr8	71371298	71379361	+	Ocel1	protein_coding
ENSMUSG00000002409.18	540.58	-0.666349	0.450063	-1.48057	0.138722	0.335983	chr7	28179469	28187294	+	Dyrk1b	protein_coding
ENSMUSG00000002413.15	349.64	1.16508	0.47199	2.46844	0.0135703	0.0592363	chr6	39603237	39725463	-	Braf	protein_coding
ENSMUSG00000002416.13	294.937	-2.58087	0.462987	-5.57438	2.48406e-08	8.21776e-07	chr6	39592574	39603382	+	Ndufb2	protein_coding
ENSMUSG00000002428.12	300.193	1.40542	0.550872	2.55127	0.0107332	0.0491886	chr3	20057811	20118490	+	Hltf	protein_coding
ENSMUSG00000002455.14	1846.43	0.183328	0.351773	0.521153	0.60226	0.824266	chr2	181591868	181655660	+	Prpf6	protein_coding
ENSMUSG00000002458.13	3501.77	-0.347488	0.345557	-1.00559	0.314613	0.569306	chr2	181688419	181693977	-	Rgs19	protein_coding
ENSMUSG00000002459.17	9.49159	-4.09978	2.01447	-2.03517	0.0418342	0.139979	chr1	4909576	5070285	-	Rgs20	protein_coding
ENSMUSG00000002475.16	231.982	3.3222	0.566013	5.86949	4.37149e-09	1.80402e-07	chr18	10642092	10706771	-	Abhd3	protein_coding
ENSMUSG00000002477.5	564.664	-1.03455	0.402715	-2.56893	0.0102012	0.0473567	chr18	10617775	10642079	+	Snrpd1	protein_coding
ENSMUSG00000002486.15	93.0225	-0.572775	0.64818	-0.883667	0.376876	0.639052	chr5	114707760	114722327	+	Tchp	protein_coding
ENSMUSG00000002489.16	82.5583	3.49052	0.849653	4.10816	3.98816e-05	0.000470375	chr16	89787111	90143769	-	Tiam1	protein_coding
ENSMUSG00000002496.10	4088.89	0.103995	0.346826	0.299848	0.764293	0.884309	chr17	24595816	24632630	-	Tsc2	protein_coding
ENSMUSG00000002500.15	4.75841	-5.09266	2.8519	-1.78571	0.0741468	0.213785	chr17	24727820	24736143	+	Rpl3l	protein_coding
ENSMUSG00000002504.15	12.4494	1.86392	1.70034	1.09621	0.272989	0.523363	chr17	24639286	24650327	-	Slc9a3r2	protein_coding
ENSMUSG00000002524.17	6926.97	-0.750754	0.349691	-2.14691	0.0318006	0.114013	chr15	76070182	76080924	-	Puf60	protein_coding
ENSMUSG00000002546.16	3146.28	1.35043	0.356249	3.79069	0.000150232	0.00145405	chr2	32287384	32307921	+	Golga2	protein_coding
ENSMUSG00000002550.16	1531.85	-0.0976871	0.371489	-0.262961	0.792581	0.884896	chr2	32255002	32260159	-	Uck1	protein_coding
ENSMUSG00000002565.16	3.7203	1.68036	2.93962	0.571623	0.567578	0.797766	chr12	40059769	40134228	-	Scin	protein_coding
ENSMUSG00000002578.18	70.4248	2.55205	0.843	3.02734	0.00246713	0.0151419	chr10	128630843	128669358	-	Ikzf4	protein_coding
ENSMUSG00000002580.7	4366.51	-1.8776	0.345152	-5.43993	5.3303e-08	1.60306e-06	chr11	98437708	98438991	-	Mien1	protein_coding
ENSMUSG00000002602.16	4666.12	0.439235	0.368782	1.19104	0.233637	0.472377	chr7	25757273	25788705	-	Axl	protein_coding
ENSMUSG00000002603.15	29925.4	-0.756305	0.345884	-2.18658	0.028773	0.105303	chr7	25687002	25705077	+	Tgfb1	protein_coding
ENSMUSG00000002608.8	2733.48	0.214465	0.368046	0.582713	0.560087	0.791489	chr7	25711106	25719088	-	Ccdc97	protein_coding
ENSMUSG00000002617.14	35.1487	0.125883	0.974144	0.129224	0.89718	0.936753	chr17	23173869	23193252	-	Zfp40	protein_coding
ENSMUSG00000002625.10	1004.75	-0.901128	0.371034	-2.42869	0.0151535	0.0645823	chr17	32321424	32350607	-	Akap8l	protein_coding
ENSMUSG00000002633.4	1.00442	-4.32834	5.8568	-0.739028	0.45989	0.711374	chr5	28456815	28467256	-	Shh	protein_coding
ENSMUSG00000002635.11	1670.79	-1.42953	0.370084	-3.86271	0.000112134	0.00113655	chr7	34184499	34196661	-	Pdcd2l	protein_coding
ENSMUSG00000002658.9	3559.04	-0.92315	0.340125	-2.71415	0.00664465	0.0337926	chr17	57003405	57011288	-	Gtf2f1	protein_coding
ENSMUSG00000002660.8	1617.67	-0.975948	0.359036	-2.71824	0.00656299	0.0334509	chr17	56990305	56996188	+	Clpp	protein_coding
ENSMUSG00000002661.14	834.051	-1.35875	0.379881	-3.57677	0.000347865	0.00295575	chr17	56997339	56999322	+	Alkbh7	protein_coding
ENSMUSG00000002668.8	1291.95	-0.622835	0.363319	-1.71429	0.0864748	0.239578	chr17	57065905	57078514	-	Dennd1c	protein_coding
ENSMUSG00000002679.14	372.999	-0.956951	0.454131	-2.10721	0.0350992	0.12248	chr12	81573557	81595008	-	Med6	protein_coding
ENSMUSG00000002688.8	3.88756	1.7567	2.90419	0.604884	0.545256	0.782079	chr12	50341231	50649098	-	Prkd1	protein_coding
ENSMUSG00000002699.13	9541.82	0.0157958	0.333843	0.0473152	0.962262	0.975556	chr11	34046920	34092295	+	Lcp2	protein_coding
ENSMUSG00000002718.14	943.131	0.827268	0.434679	1.90317	0.0570184	0.176423	chr2	166906040	166946389	+	Cse1l	protein_coding
ENSMUSG00000002728.14	2865.55	-0.515032	0.349563	-1.47336	0.140654	0.339117	chr2	145902099	145916425	+	Naa20	protein_coding
ENSMUSG00000002731.6	375.493	-0.134598	0.433317	-0.310623	0.756087	0.884309	chr2	76629898	76648015	-	Prkra	protein_coding
ENSMUSG00000002732.14	34.9935	-0.422412	0.984775	-0.428943	0.667965	0.860157	chr2	76663044	76673116	-	Fkbp7	protein_coding
ENSMUSG00000002733.8	818.268	0.79785	0.391743	2.03667	0.0416836	0.13966	chr2	76675281	76696828	+	Plekha3	protein_coding
ENSMUSG00000002741.9	6772	-0.290563	0.337209	-0.861669	0.38887	0.649984	chr11	5955693	5967780	+	Ykt6	protein_coding
ENSMUSG00000002748.7	2354.2	1.2146	0.367678	3.30344	0.000955067	0.00686614	chr5	135187264	135246129	+	Baz1b	protein_coding
ENSMUSG00000002763.16	4416.66	-0.258362	0.37704	-0.685239	0.493193	0.737856	chr17	46711463	46725541	+	Pex6	protein_coding
ENSMUSG00000002767.13	3297.6	-1.42958	0.362943	-3.93885	8.18737e-05	0.000873724	chr17	46646229	46650139	+	Mrpl2	protein_coding
ENSMUSG00000002768.8	7680.76	-1.94075	0.364829	-5.31962	1.03984e-07	2.85496e-06	chr17	46678793	46683111	+	Mea1	protein_coding
ENSMUSG00000002769.9	19.7782	-1.79611	1.24561	-1.44195	0.149318	0.351152	chr17	46725664	46729168	-	Gnmt	protein_coding
ENSMUSG00000002771.12	83.6774	1.6412	0.723264	2.26915	0.023259	0.0901036	chr7	45831883	45878378	-	Grin2d	protein_coding
ENSMUSG00000002778.14	4650.54	0.127088	0.361569	0.351489	0.725221	0.878832	chr7	45872772	45883732	+	Kdelr1	protein_coding
ENSMUSG00000002781.19	740.388	-0.213747	0.39067	-0.547129	0.58429	0.807891	chr7	45896941	45917413	+	Tmem143	protein_coding
ENSMUSG00000002791.17	1.54863	3.05805	5.11888	0.597405	0.550237	0.783778	chr17	32076083	32107350	-	Pdxk-ps	transcribed_unprocessed_pseudogene
ENSMUSG00000002797.9	364.434	-0.689471	0.436526	-1.57945	0.114233	0.29217	chr6	54982580	54992950	-	Ggct	protein_coding
ENSMUSG00000002799.6	15.1922	0.724256	1.53661	0.471333	0.637403	0.83983	chr12	112907819	112929776	-	Jag2	protein_coding
ENSMUSG00000002803.14	540.685	-0.316507	0.415411	-0.761911	0.446113	0.703325	chr12	112976482	112978945	+	Btbd6	protein_coding
ENSMUSG00000002804.4	778.992	-1.59114	0.404644	-3.93221	8.41688e-05	0.000893491	chr12	112934291	112942124	-	Nudt14	protein_coding
ENSMUSG00000002808.7	71.4565	1.22977	0.746711	1.64692	0.0995739	0.264673	chr13	19591706	19619927	-	Epdr1	protein_coding
ENSMUSG00000002812.4	17681	0.354165	0.351526	1.00751	0.313691	0.568707	chr11	60714123	60727263	-	Flii	protein_coding
ENSMUSG00000002814.15	883.027	0.810459	0.389687	2.07977	0.0375469	0.128992	chr11	60740058	60777365	-	Top3a	protein_coding
ENSMUSG00000002820.6	2707.4	-0.69678	0.373735	-1.86437	0.0622696	0.188566	chr9	21265293	21277772	+	Atg4d	protein_coding
ENSMUSG00000002825.8	335.725	-0.730881	0.462921	-1.57885	0.114371	0.29245	chr9	21411837	21420274	+	Qtrt1	protein_coding
ENSMUSG00000002833.11	1727.51	-0.44508	0.364325	-1.22166	0.221838	0.456944	chr17	56079634	56100607	+	Hdgfl2	protein_coding
ENSMUSG00000002835.9	202.4	0.616736	0.553929	1.11339	0.265543	0.514167	chr17	56040439	56072289	+	Chaf1a	protein_coding
ENSMUSG00000002844.9	12758.2	-0.606696	0.358174	-1.69386	0.0902919	0.247064	chr16	38444030	38452703	-	Adprh	protein_coding
ENSMUSG00000002845.14	655.801	-0.245995	0.394935	-0.622874	0.533368	0.772952	chr16	38558698	38592162	+	Tmem39a	protein_coding
ENSMUSG00000002846.9	998.081	-0.954935	0.381437	-2.50352	0.0122965	0.0546932	chr16	38498347	38522663	-	Timmdc1	protein_coding
ENSMUSG00000002847.7	269.286	-0.816668	0.470683	-1.73507	0.0827285	0.231709	chr16	38396117	38433145	-	Pla1a	protein_coding
ENSMUSG00000002870.8	448.565	0.213199	0.459923	0.463553	0.642968	0.843942	chr6	88883474	88898780	-	Mcm2	protein_coding
ENSMUSG00000002871.14	3313.48	-0.384962	0.355685	-1.08231	0.279114	0.53037	chr6	88902251	88912238	+	Tpra1	protein_coding
ENSMUSG00000002881.14	897.063	0.75213	0.410236	1.83341	0.0667422	0.198289	chr1	52457294	52500679	-	Nab1	protein_coding
ENSMUSG00000002885.14	657.85	-0.16801	0.418212	-0.401734	0.68788	0.873071	chr8	83723251	83741326	-	Adgre5	protein_coding
ENSMUSG00000002897.5	2225.57	1.40454	0.350228	4.01036	6.06262e-05	0.000675559	chr6	120463247	120487559	+	Il17ra	protein_coding
ENSMUSG00000002900.16	138.271	2.32359	0.616971	3.76612	0.000165803	0.00158124	chr12	31265234	31329644	+	Lamb1	protein_coding
ENSMUSG00000002908.17	15.7095	6.41085	2.44592	2.62104	0.00876631	0.0419602	chr8	70842049	70863258	-	Kcnn1	protein_coding
ENSMUSG00000002910.11	0.857945	2.20993	5.87078	0.376428	0.706599	0.873295	chr8	70835129	70839720	-	Arrdc2	protein_coding
ENSMUSG00000002930.6	2.51106	-5.65035	3.89656	-1.45008	0.147035	0.347303	chr6	56017497	56032689	+	Ppp1r17	protein_coding
ENSMUSG00000002944.15	26722.1	1.12829	0.393568	2.86682	0.00414619	0.0231388	chr5	17781690	17888801	-	Cd36	protein_coding
ENSMUSG00000002948.19	2046.41	-0.573172	0.367845	-1.55819	0.119189	0.30137	chr8	4238740	4247897	+	Map2k7	protein_coding
ENSMUSG00000002949.15	1015.91	-1.0298	0.374231	-2.75179	0.00592708	0.0308428	chr8	4259731	4275913	-	Timm44	protein_coding
ENSMUSG00000002957.11	4304.09	0.565704	0.347855	1.62627	0.103893	0.271259	chr7	141562173	141633011	+	Ap2a2	protein_coding
ENSMUSG00000002963.17	3438.12	-0.699906	0.3688	-1.8978	0.057723	0.177812	chr7	44857139	44862992	+	Pnkp	protein_coding
ENSMUSG00000002968.9	2854.57	-0.973789	0.353845	-2.75202	0.00592293	0.0308371	chr7	44876765	44892712	-	Med25	protein_coding
ENSMUSG00000002980.14	424.544	1.2238	0.444616	2.7525	0.00591423	0.0307998	chr7	19756131	19771016	-	Bcam	protein_coding
ENSMUSG00000002981.10	23112.6	-0.66616	0.351892	-1.89308	0.0583469	0.179269	chr7	19631571	19665033	-	Clptm1	protein_coding
ENSMUSG00000002983.17	6480.73	-0.390521	0.357462	-1.09248	0.274621	0.525195	chr7	19606217	19629438	-	Relb	protein_coding
ENSMUSG00000002984.17	4850.76	-1.14162	0.353878	-3.22602	0.00125525	0.00858386	chr7	19701313	19715438	-	Tomm40	protein_coding
ENSMUSG00000002985.16	53238.1	-1.72423	0.328708	-5.24549	1.5587e-07	4.09564e-06	chr7	19696109	19699188	-	Apoe	protein_coding
ENSMUSG00000002996.17	4485.34	-0.259347	0.354368	-0.731859	0.464255	0.715274	chr12	31926254	31950535	-	Hbp1	protein_coding
ENSMUSG00000002997.15	1785.09	0.303583	0.407387	0.745196	0.456153	0.711374	chr12	31958476	32061296	-	Prkar2b	protein_coding
ENSMUSG00000003031.14	452.35	0.255026	0.420096	0.607066	0.543807	0.780797	chr6	134920401	134925513	+	Cdkn1b	protein_coding
ENSMUSG00000003032.8	215.41	0.833659	0.505673	1.64861	0.0992267	0.264203	chr4	55527143	55532466	-	Klf4	protein_coding
ENSMUSG00000003033.15	4732.58	-0.260024	0.359318	-0.72366	0.469275	0.718074	chr8	72240018	72257385	+	Ap1m1	protein_coding
ENSMUSG00000003037.16	10167.9	-0.874526	0.347219	-2.51866	0.0117804	0.0530288	chr8	72161200	72183904	+	Rab8a	protein_coding
ENSMUSG00000003038.15	1520.33	1.21986	0.358865	3.39923	0.00067575	0.00517127	chr4	133964738	133968650	-	Hmgn2	protein_coding
ENSMUSG00000003039.9	2850.92	0.0532563	0.34445	0.154613	0.877127	0.92281	chr8	72219730	72224418	+	Fam32a	protein_coding
ENSMUSG00000003051.13	3.82521	-4.62231	3.0943	-1.49382	0.135224	0.329687	chr1	135253575	135258568	-	Elf3	protein_coding
ENSMUSG00000003062.13	1471.3	0.205802	0.357868	0.575078	0.565239	0.795434	chr13	19357676	19395795	-	Stard3nl	protein_coding
ENSMUSG00000003068.16	4540.86	0.154142	0.370889	0.4156	0.677703	0.868566	chr10	80115803	80130682	+	Stk11	protein_coding
ENSMUSG00000003070.6	21.6112	0.721157	1.24022	0.581475	0.56092	0.79234	chr10	80179482	80190010	+	Efna2	protein_coding
ENSMUSG00000003072.15	18212.8	-2.24685	0.342186	-6.56615	5.16323e-11	3.532e-09	chr10	80138632	80145818	+	Atp5d	protein_coding
ENSMUSG00000003099.11	4970.16	-0.646567	0.347906	-1.85845	0.0631049	0.190158	chr7	17004640	17027924	-	Ppp5c	protein_coding
ENSMUSG00000003119.14	549.295	1.25018	0.411007	3.04175	0.00235206	0.0145508	chr11	98203059	98278504	+	Cdk12	protein_coding
ENSMUSG00000003123.15	2973.69	0.0181692	0.376719	0.0482301	0.961533	0.974964	chr7	25379527	25398710	-	Lipe	protein_coding
ENSMUSG00000003131.7	3253.44	-0.053255	0.35481	-0.150095	0.88069	0.925546	chr9	45962859	46012690	-	Pafah1b2	protein_coding
ENSMUSG00000003134.10	141.178	2.63109	0.627696	4.19166	2.76926e-05	0.000345174	chr1	39371492	39478755	-	Tbc1d8	protein_coding
ENSMUSG00000003135.15	1054.09	-0.120433	0.375056	-0.321107	0.748129	0.881675	chr1	39534992	39546889	+	Cnot11	protein_coding
ENSMUSG00000003153.10	31.1486	1.05722	1.06682	0.991003	0.321684	0.576825	chr6	122727809	122801640	-	Slc2a3	protein_coding
ENSMUSG00000003154.15	1385.83	1.52668	0.375129	4.06976	4.70609e-05	0.000541751	chr6	122819914	122845366	+	Foxj2	protein_coding
ENSMUSG00000003161.15	6416.77	-1.01518	0.33898	-2.99482	0.00274606	0.0165074	chr5	8046078	8069379	+	Sri	protein_coding
ENSMUSG00000003166.20	1555.11	0.683619	0.377279	1.81197	0.0699907	0.204638	chr16	17839482	17898562	-	Dgcr2	protein_coding
ENSMUSG00000003184.15	2999.27	-1.29205	0.362903	-3.56031	0.000370413	0.00310686	chr7	44997648	45002848	+	Irf3	protein_coding
ENSMUSG00000003190.12	177.697	-0.674527	0.523059	-1.28958	0.197196	0.424504	chr7	44991222	44998712	-	Bcl2l12	protein_coding
ENSMUSG00000003198.10	34.5916	0.726107	1.00004	0.726077	0.467791	0.716754	chr17	55892093	55898928	+	Zfp959	protein_coding
ENSMUSG00000003199.16	5767.51	-1.08354	0.366176	-2.95906	0.00308581	0.0181497	chr17	56005711	56016790	+	Mpnd	protein_coding
ENSMUSG00000003200.10	3955.97	-1.02096	0.346903	-2.94308	0.00324963	0.018975	chr17	56016750	56036635	-	Sh3gl1	protein_coding
ENSMUSG00000003206.7	20538.3	-3.1371	0.385925	-8.12877	4.3366e-16	1.15148e-13	chr17	55952640	55957022	+	Ebi3	protein_coding
ENSMUSG00000003208.9	940.244	-1.81707	0.401655	-4.52395	6.06964e-06	9.33577e-05	chr17	55959099	55968285	+	Yju2	protein_coding
ENSMUSG00000003226.7	1466.3	3.56983	0.491555	7.26232	3.80496e-13	4.54344e-11	chr10	58446920	58494356	+	Ranbp2	protein_coding
ENSMUSG00000003228.9	217.839	1.58468	0.517288	3.06343	0.00218816	0.0136794	chr19	60889749	61095968	+	Grk5	protein_coding
ENSMUSG00000003233.12	670.661	0.393964	0.401883	0.980295	0.326941	0.583554	chr16	20516982	20534010	+	Dvl3	protein_coding
ENSMUSG00000003234.16	3449.83	-0.389159	0.361168	-1.0775	0.281257	0.533286	chr16	20548577	20561379	+	Abcf3	protein_coding
ENSMUSG00000003235.13	4191.18	0.144603	0.354776	0.407588	0.683576	0.873071	chr16	20498817	20509323	+	Eif2b5	protein_coding
ENSMUSG00000003269.17	5381.25	-0.896927	0.357666	-2.50772	0.0121512	0.0542261	chr7	45806637	45814581	-	Cyth2	protein_coding
ENSMUSG00000003271.17	31.6046	-0.587666	1.00946	-0.582161	0.560458	0.791798	chr7	45729983	45784669	-	Sult2b1	protein_coding
ENSMUSG00000003273.14	21.8331	-1.8544	1.19114	-1.55683	0.11951	0.301955	chr7	45699843	45704682	+	Car11	protein_coding
ENSMUSG00000003279.17	0.54822	1.56688	6.03499	0.259633	0.795147	0.884896	chr17	69969073	70821413	+	Dlgap1	protein_coding
ENSMUSG00000003282.9	22.3502	1.42573	1.28114	1.11285	0.265771	0.514461	chr4	3900996	3938423	-	Plag1	protein_coding
ENSMUSG00000003283.14	31337.5	-0.320823	0.359684	-0.891958	0.372415	0.633127	chr2	153108468	153151441	+	Hck	protein_coding
ENSMUSG00000003299.10	4491.3	-1.59069	0.365345	-4.35394	1.33714e-05	0.000183686	chr9	21002738	21008839	+	Mrpl4	protein_coding
ENSMUSG00000003308.15	7139.95	-0.231706	0.364057	-0.636455	0.52448	0.765578	chr9	21229730	21239361	-	Keap1	protein_coding
ENSMUSG00000003309.14	1.54863	3.05805	5.11888	0.597405	0.550237	0.783778	chr9	21294275	21312337	-	Ap1m2	protein_coding
ENSMUSG00000003316.14	3808.59	1.90549	0.354118	5.38095	7.40924e-08	2.13598e-06	chr8	111154421	111259216	-	Glg1	protein_coding
ENSMUSG00000003341.9	8.07295	-1.72527	1.89029	-0.912702	0.361399	0.620948	chr10	80519584	80539124	-	Atp8b3	protein_coding
ENSMUSG00000003344.14	2105.63	-0.61489	0.369647	-1.66345	0.0962217	0.258521	chr10	80642617	80657071	-	Btbd2	protein_coding
ENSMUSG00000003345.16	3742.19	0.28872	0.364171	0.792815	0.427886	0.686386	chr10	80622838	80640749	+	Csnk1g2	protein_coding
ENSMUSG00000003346.14	4930.38	-1.20529	0.371567	-3.24381	0.00117942	0.00816088	chr10	80583654	80590341	-	Abhd17a	protein_coding
ENSMUSG00000003348.10	6520.39	-0.0241358	0.359374	-0.0671605	0.946454	0.966718	chr10	80685253	80701977	-	Mob3a	protein_coding
ENSMUSG00000003352.14	275.961	-0.150298	0.477063	-0.315048	0.752725	0.884309	chr15	98630840	98644529	+	Cacnb3	protein_coding
ENSMUSG00000003354.6	1.16767	2.653	5.19143	0.511034	0.609327	0.826194	chr15	98708207	98723336	+	Ccdc65	protein_coding
ENSMUSG00000003355.7	42.7107	-0.757047	0.898495	-0.842572	0.399468	0.661247	chr15	98724366	98728198	-	Fkbp11	protein_coding
ENSMUSG00000003360.15	2160.59	0.429151	0.349002	1.22965	0.218828	0.452454	chr15	98645134	98662894	-	Ddx23	protein_coding
ENSMUSG00000003363.15	49934.1	-0.901354	0.337229	-2.67282	0.00752165	0.0373767	chr7	27532000	27553218	-	Pld3	protein_coding
ENSMUSG00000003378.9	23.8129	-0.0316414	1.18647	-0.0266685	0.978724	0.986349	chr7	25009849	25072346	-	Grik5	protein_coding
ENSMUSG00000003379.7	0.715483	1.96641	6.01412	0.326966	0.743694	0.878832	chr7	24897381	24902197	+	Cd79a	protein_coding
ENSMUSG00000003380.11	13335.2	-0.948	0.352919	-2.68617	0.00722773	0.0361655	chr7	24969752	24972754	-	Rabac1	protein_coding
ENSMUSG00000003382.18	2334.77	2.95832	0.355196	8.32871	8.17299e-17	2.49895e-14	chr3	87525407	87540156	+	Etv3	protein_coding
ENSMUSG00000003402.14	15249.1	-0.801327	0.348679	-2.29818	0.0215515	0.0848605	chr9	22002806	22014222	+	Prkcsh	protein_coding
ENSMUSG00000003411.10	15.2627	-1.74037	1.40262	-1.2408	0.21468	0.44621	chr4	108879063	108943324	+	Rab3b	protein_coding
ENSMUSG00000003420.8	2302.69	-0.464896	0.368951	-1.26005	0.207652	0.439893	chr7	45092990	45103851	-	Fcgrt	protein_coding
ENSMUSG00000003421.13	3245.44	-0.640989	0.355179	-1.80469	0.0711229	0.207049	chr7	45062429	45078210	+	Nosip	protein_coding
ENSMUSG00000003423.15	2116.75	-1.21924	0.367517	-3.3175	0.000908268	0.00660261	chr7	45154303	45160065	+	Pih1d1	protein_coding
ENSMUSG00000003429.11	16590.6	-2.33366	0.334556	-6.9754	3.04992e-12	2.93418e-10	chr7	45122379	45124439	-	Rps11	protein_coding
ENSMUSG00000003435.9	7100.75	0.318718	0.347727	0.916577	0.359365	0.619509	chr7	28314891	28338746	-	Supt5	protein_coding
ENSMUSG00000003436.11	1.2389	2.73593	5.58304	0.490044	0.624103	0.834637	chr7	28293553	28302238	-	Dll3	protein_coding
ENSMUSG00000003437.14	1450.2	-0.341674	0.357476	-0.955794	0.339177	0.597206	chr7	28392951	28399388	+	Paf1	protein_coding
ENSMUSG00000003438.17	5749.67	-1.51811	0.36418	-4.16859	3.06495e-05	0.000373946	chr7	28305516	28312072	-	Timm50	protein_coding
ENSMUSG00000003444.8	952.775	-1.82697	0.386586	-4.7259	2.29095e-06	4.02012e-05	chr7	28386146	28392708	-	Med29	protein_coding
ENSMUSG00000003452.15	2.28891	3.63608	4.00795	0.907218	0.364292	0.624207	chr6	149408886	149563329	+	Bicd1	protein_coding
ENSMUSG00000003458.12	12263.1	0.461365	0.350008	1.31815	0.187452	0.409036	chr1	172066013	172082795	-	Ncstn	protein_coding
ENSMUSG00000003464.13	3749.07	-0.0833531	0.349278	-0.238644	0.811382	0.884896	chr1	172126755	172136493	+	Pex19	protein_coding
ENSMUSG00000003469.9	3.82521	-4.62231	3.0943	-1.49382	0.135224	0.329687	chr14	70457476	70468832	+	Phyhip	protein_coding
ENSMUSG00000003484.4	547.645	-1.18038	0.441943	-2.67089	0.00756509	0.0375002	chr8	71988482	72009626	-	Cyp4f18	protein_coding
ENSMUSG00000003500.13	2546.55	0.0141978	0.364424	0.0389594	0.968923	0.980262	chr6	29200434	29216364	-	Impdh1	protein_coding
ENSMUSG00000003518.13	2975.49	0.600808	0.343872	1.74718	0.0806053	0.227181	chr11	101971143	101987013	-	Dusp3	protein_coding
ENSMUSG00000003527.9	1449.59	-0.445427	0.379473	-1.1738	0.240474	0.480852	chr16	17900709	17911348	-	Ess2	protein_coding
ENSMUSG00000003528.15	9649.31	-0.842295	0.356067	-2.36555	0.0180033	0.0738727	chr16	17925223	17928219	-	Slc25a1	protein_coding
ENSMUSG00000003534.17	110.723	0.767105	0.657513	1.16668	0.243341	0.484875	chr17	35681567	35704621	-	Ddr1	protein_coding
ENSMUSG00000003541.6	15946.8	-0.221164	0.377054	-0.58656	0.557499	0.790036	chr17	35821684	35822923	+	Ier3	protein_coding
ENSMUSG00000003545.3	11.8189	-1.31736	1.6677	-0.789927	0.429571	0.687721	chr7	19302696	19310051	-	Fosb	protein_coding
ENSMUSG00000003546.10	2958.7	0.834624	0.345991	2.41227	0.0158536	0.0669159	chr17	46630624	46646022	-	Klc4	protein_coding
ENSMUSG00000003549.9	2001.6	-1.42202	0.358527	-3.96629	7.30013e-05	0.000792878	chr7	19344778	19356524	+	Ercc1	protein_coding
ENSMUSG00000003559.8	23.9755	-1.25614	1.14092	-1.10099	0.270903	0.520996	chr19	46707458	46741099	+	As3mt	protein_coding
ENSMUSG00000003573.15	2029.43	0.633227	0.368979	1.71616	0.0861327	0.238955	chr8	70282827	70294361	+	Homer3	protein_coding
ENSMUSG00000003575.13	1023.87	0.13742	0.386779	0.355293	0.72237	0.878832	chr8	70382355	70439579	-	Crtc1	protein_coding
ENSMUSG00000003581.14	863.472	-0.698379	0.384752	-1.81514	0.0695019	0.204096	chr11	4135202	4141172	+	Rnf215	protein_coding
ENSMUSG00000003585.13	88.4705	0.175523	0.684874	0.256285	0.797731	0.884896	chr11	4097039	4123415	-	Sec14l2	protein_coding
ENSMUSG00000003604.14	623.586	-1.46007	0.392548	-3.71948	0.000199636	0.00184546	chr2	112492964	112634573	+	Aven	protein_coding
ENSMUSG00000003617.16	3915.4	-1.52961	0.35793	-4.2735	1.92428e-05	0.00025134	chr3	19957054	20009145	+	Cp	protein_coding
ENSMUSG00000003623.4	548.669	0.931982	0.519599	1.79365	0.0728684	0.210882	chr5	8966033	8997324	-	Crot	protein_coding
ENSMUSG00000003644.17	6706	-0.297878	0.347964	-0.85606	0.391965	0.653123	chr4	133847290	133887797	-	Rps6ka1	protein_coding
ENSMUSG00000003657.9	5.82962	-2.13834	2.21511	-0.965343	0.334373	0.591541	chr8	110137502	110168210	-	Calb2	protein_coding
ENSMUSG00000003660.10	4938.66	1.32186	0.340576	3.88125	0.00010392	0.00106723	chr2	127208386	127240451	+	Snrnp200	protein_coding
ENSMUSG00000003662.10	1903.26	-0.186128	0.363152	-0.512535	0.608277	0.826194	chr2	127240938	127247816	-	Ciao1	protein_coding
ENSMUSG00000003665.7	18.6899	3.1359	1.59567	1.96526	0.0493838	0.158361	chr17	17843323	17855205	-	Has1	protein_coding
ENSMUSG00000003680.16	2063.09	-1.01021	0.378059	-2.67209	0.00753815	0.0374219	chr19	8774487	8786417	-	Taf6l	protein_coding
ENSMUSG00000003721.14	632.314	0.517532	0.404188	1.28043	0.200396	0.429115	chr1	121304353	121332589	-	Insig2	protein_coding
ENSMUSG00000003731.13	4721.33	0.582687	0.340157	1.71299	0.0867135	0.240104	chr4	129643980	129672767	-	Kpna6	protein_coding
ENSMUSG00000003746.16	987.216	0.33882	0.374274	0.905271	0.365322	0.625558	chr10	53904785	54076609	-	Man1a	protein_coding
ENSMUSG00000003752.9	682.639	0.101495	0.398591	0.254636	0.799004	0.884896	chr7	27207172	27228661	-	Itpkc	protein_coding
ENSMUSG00000003762.13	1296.46	-0.797221	0.377154	-2.11378	0.0345339	0.121009	chr7	27233023	27257950	+	Coq8b	protein_coding
ENSMUSG00000003778.14	469.715	1.2022	0.42539	2.82611	0.00471167	0.0257185	chr18	34598615	34624601	-	Brd8	protein_coding
ENSMUSG00000003779.16	25.2554	1.62893	1.19541	1.36266	0.172991	0.388614	chr18	34624613	34633277	+	Kif20a	protein_coding
ENSMUSG00000003808.18	4008.17	-0.0588508	0.36236	-0.16241	0.870983	0.918789	chr8	84856989	84869257	+	Farsa	protein_coding
ENSMUSG00000003809.14	536.617	0.41086	0.405882	1.01226	0.311412	0.568433	chr8	84886393	84893921	-	Gcdh	protein_coding
ENSMUSG00000003810.13	1909.56	0.506061	0.363651	1.39161	0.16404	0.375066	chr4	116306762	116464183	-	Mast2	protein_coding
ENSMUSG00000003812.13	6418.71	-0.39988	0.347221	-1.15166	0.249462	0.492432	chr8	84908560	84922915	+	Dnase2a	protein_coding
ENSMUSG00000003813.15	6591.25	-0.959971	0.344968	-2.78279	0.00538944	0.0285382	chr8	84834019	84840665	-	Rad23a	protein_coding
ENSMUSG00000003814.8	71248.8	-0.531866	0.34078	-1.56073	0.118587	0.300225	chr8	84841850	84846934	-	Calr	protein_coding
ENSMUSG00000003824.12	52.1613	-2.36873	0.85195	-2.78037	0.00542973	0.0287289	chr8	84872111	84888221	+	Syce2	protein_coding
ENSMUSG00000003847.16	688.852	2.16077	0.435869	4.95738	7.14484e-07	1.48642e-05	chr8	107293470	107379517	+	Nfat5	protein_coding
ENSMUSG00000003848.14	839.889	-0.624779	0.379009	-1.64845	0.0992595	0.264256	chr8	107412486	107425051	-	Nob1	protein_coding
ENSMUSG00000003849.8	683	0.75415	0.392213	1.92281	0.054504	0.170658	chr8	107388225	107403206	-	Nqo1	protein_coding
ENSMUSG00000003863.18	4521.7	-2.86054	0.39469	-7.24756	4.24347e-13	4.97868e-11	chr7	45339122	45367019	-	Ppfia3	protein_coding
ENSMUSG00000003865.16	1698.74	0.702237	0.386429	1.81725	0.069179	0.203385	chr7	45434844	45456619	+	Gys1	protein_coding
ENSMUSG00000003868.14	2226.36	-0.844468	0.361623	-2.33521	0.0195322	0.0786746	chr7	45421760	45438096	-	Ruvbl2	protein_coding
ENSMUSG00000003872.9	22.5826	-2.82174	1.2021	-2.34735	0.0189073	0.0766935	chr7	45367891	45370583	-	Lin7b	protein_coding
ENSMUSG00000003873.11	6320.44	-1.22499	0.35608	-3.4402	0.000581286	0.00456611	chr7	45461697	45466898	-	Bax	protein_coding
ENSMUSG00000003882.5	1072.56	0.451462	0.437104	1.03285	0.301675	0.558289	chr15	9505788	9530176	-	Il7r	protein_coding
ENSMUSG00000003923.14	400.721	0.0581299	0.450302	0.129091	0.897286	0.936791	chr10	71225464	71238280	-	Tfam	protein_coding
ENSMUSG00000003929.11	43.9468	3.04753	1.08772	2.80175	0.00508258	0.0272215	chr17	33329342	33358878	-	Zfp81	protein_coding
ENSMUSG00000003934.5	1.2389	2.73593	5.58304	0.490044	0.624103	0.834637	chr11	69554092	69560205	-	Efnb3	protein_coding
ENSMUSG00000003948.17	368.632	0.00575645	0.434276	0.0132553	0.989424	0.994401	chr11	90249456	90278589	+	Mmd	protein_coding
ENSMUSG00000003949.16	0.715483	1.96641	6.01412	0.326966	0.743694	0.878832	chr11	90336536	90390895	-	Hlf	protein_coding
ENSMUSG00000003955.8	699.386	-1.31891	0.386794	-3.40986	0.000649953	0.00501762	chr16	36043761	36071594	-	Fam162a	protein_coding
ENSMUSG00000003970.9	32768.9	-1.28533	0.352573	-3.64558	0.000266788	0.00236858	chr15	76904078	76906314	+	Rpl8	protein_coding
ENSMUSG00000003992.15	105.37	0.490698	0.656058	0.747949	0.454491	0.710538	chr13	91460283	91703429	+	Ssbp2	protein_coding
ENSMUSG00000004018.9	74.712	0.160919	0.715889	0.224782	0.822149	0.887215	chr11	26386135	26471876	+	Fancl	protein_coding
ENSMUSG00000004032.10	311.338	-1.40382	0.450131	-3.11869	0.00181659	0.011712	chr3	107895821	107898686	+	Gstm5	protein_coding
ENSMUSG00000004035.12	2.19288	3.56759	4.0452	0.881931	0.377814	0.639116	chr3	107926334	107931817	-	Gstm7	protein_coding
ENSMUSG00000004038.9	7.35302	-0.876355	1.96805	-0.44529	0.65611	0.850537	chr3	107963696	107969283	-	Gstm3	protein_coding
ENSMUSG00000004040.16	9578.62	0.533011	0.359896	1.48102	0.138602	0.335774	chr11	100885098	100939540	-	Stat3	protein_coding
ENSMUSG00000004043.14	3436.82	0.553311	0.37105	1.4912	0.135908	0.330994	chr11	100859351	100885169	+	Stat5a	protein_coding
ENSMUSG00000004044.9	222.084	0.169427	0.515289	0.328801	0.742306	0.878832	chr11	100956733	100970887	-	Cavin1	protein_coding
ENSMUSG00000004054.9	8168.33	-0.210551	0.368676	-0.571101	0.567931	0.798109	chr19	5688742	5702865	+	Map3k11	protein_coding
ENSMUSG00000004056.15	4038.24	1.03739	0.360487	2.87775	0.00400526	0.0224834	chr7	27591552	27640826	+	Akt2	protein_coding
ENSMUSG00000004069.17	1957.86	0.411698	0.350805	1.17358	0.240563	0.480935	chr16	4639989	4707695	+	Dnaja3	protein_coding
ENSMUSG00000004070.15	7590.7	-1.2445	0.336788	-3.69521	0.000219709	0.00200621	chr16	4726361	4766742	+	Hmox2	protein_coding
ENSMUSG00000004071.13	1047.03	-0.0314225	0.373135	-0.0842123	0.932888	0.958668	chr16	4750348	4790292	-	Cdip1	protein_coding
ENSMUSG00000004085.14	295.212	0.831436	0.475165	1.74978	0.0801558	0.226262	chr2	72285637	72442610	+	Map3k20	protein_coding
ENSMUSG00000004096.9	2487.14	-0.48145	0.350196	-1.3748	0.169193	0.383072	chr9	14500617	14510577	+	Cwc15	protein_coding
ENSMUSG00000004098.7	1886.6	2.43943	0.395505	6.16789	6.92066e-10	3.64645e-08	chr9	20770050	20815067	-	Col5a3	protein_coding
ENSMUSG00000004099.16	1715.13	2.0409	0.358582	5.69158	1.25869e-08	4.60988e-07	chr9	20907209	20959888	-	Dnmt1	protein_coding
ENSMUSG00000004100.12	1224.02	-0.885108	0.368832	-2.39976	0.0164059	0.0686585	chr9	20888175	20892178	+	Ppan	protein_coding
ENSMUSG00000004105.8	2389.93	1.61689	0.353936	4.56832	4.91641e-06	7.79365e-05	chr2	33216069	33247717	+	Angptl2	protein_coding
ENSMUSG00000004110.17	4.15572	-1.61421	2.56395	-0.629581	0.528969	0.768343	chr1	154390731	154884501	-	Cacna1e	protein_coding
ENSMUSG00000004113.18	38.0325	1.88867	1.01806	1.85516	0.0635732	0.191307	chr2	24603887	24763152	-	Cacna1b	protein_coding
ENSMUSG00000004127.12	101.871	-0.727551	0.66501	-1.09405	0.273935	0.524363	chr3	138143448	138159821	+	Trmt10a	protein_coding
ENSMUSG00000004151.17	247.639	1.125	0.494788	2.2737	0.0229842	0.089162	chr12	38779380	38870484	+	Etv1	protein_coding
ENSMUSG00000004187.11	21.1885	6.83884	2.36228	2.89502	0.00379136	0.0214854	chr15	76659858	76668196	+	Kifc2	protein_coding
ENSMUSG00000004207.14	279609	1.12143	0.339211	3.30599	0.000946403	0.0068233	chr10	60277627	60302597	+	Psap	protein_coding
ENSMUSG00000004221.16	6427.93	0.88633	0.335632	2.64078	0.00827163	0.0401833	chrX	74393290	74453854	+	Ikbkg	protein_coding
ENSMUSG00000004231.15	1.12166	-0.717193	5.17435	-0.138605	0.889762	0.931297	chr19	44756045	44837871	+	Pax2	protein_coding
ENSMUSG00000004233.14	194.201	-0.709956	0.50791	-1.3978	0.162173	0.372357	chr3	99141068	99239186	+	Wars2	protein_coding
ENSMUSG00000004263.15	480.997	-2.77548	0.425759	-6.51889	7.08307e-11	4.64079e-09	chr6	124742544	124756524	-	Atn1	protein_coding
ENSMUSG00000004264.17	8097.09	-1.34299	0.345289	-3.88948	0.000100461	0.00103751	chr6	124712336	124716950	+	Phb2	protein_coding
ENSMUSG00000004266.15	23357.9	0.0260682	0.341835	0.0762596	0.939213	0.961972	chr6	124720707	124738714	-	Ptpn6	protein_coding
ENSMUSG00000004267.16	2773.58	-1.13369	0.358843	-3.15929	0.00158151	0.0104127	chr6	124760053	124769673	-	Eno2	protein_coding
ENSMUSG00000004268.11	1404.8	-0.761052	0.359404	-2.11754	0.0342142	0.120007	chr6	124704085	124712178	-	Emg1	protein_coding
ENSMUSG00000004270.13	2208.74	0.0324136	0.361575	0.0896455	0.928569	0.956419	chr6	124663027	124704418	+	Lpcat3	protein_coding
ENSMUSG00000004285.12	13488.1	-1.40521	0.344647	-4.07725	4.55707e-05	0.000526699	chr6	29467718	29470512	+	Atp6v1f	protein_coding
ENSMUSG00000004296.14	1942.63	1.25999	0.375469	3.35578	0.000791405	0.00590627	chr11	44400063	44414033	+	Il12b	protein_coding
ENSMUSG00000004317.14	725.206	1.44599	0.433678	3.33425	0.000855309	0.00628326	chrX	7153810	7319358	-	Clcn5	protein_coding
ENSMUSG00000004319.15	515.552	1.36446	0.438559	3.11123	0.00186311	0.0119813	chr8	60910389	60983300	-	Clcn3	protein_coding
ENSMUSG00000004328.15	0.54822	1.56688	6.03499	0.259633	0.795147	0.884896	chr7	17031507	17062427	-	Hif3a	protein_coding
ENSMUSG00000004347.17	30.4859	1.02338	1.07613	0.95099	0.34161	0.599555	chr6	56069804	56652487	-	Pde1c	protein_coding
ENSMUSG00000004356.8	681.342	1.33096	0.412335	3.22787	0.00124715	0.00854007	chr10	88746607	88826804	-	Utp20	protein_coding
ENSMUSG00000004359.16	846.152	-2.31174	0.377618	-6.1219	9.24674e-10	4.66498e-08	chr10	88674772	88685015	-	Spic	protein_coding
ENSMUSG00000004364.14	1019.43	0.672099	0.452982	1.48372	0.137882	0.334471	chr1	80264923	80340480	-	Cul3	protein_coding
ENSMUSG00000004371.15	4.17206	4.49991	3.27907	1.37231	0.169966	0.383789	chr7	4772373	4782859	-	Il11	protein_coding
ENSMUSG00000004383.18	2041.35	1.01098	0.350783	2.88206	0.00395081	0.022233	chr8	72814599	73353540	-	Large1	protein_coding
ENSMUSG00000004393.10	3174.23	-0.199317	0.351713	-0.566705	0.570914	0.800629	chr11	6258919	6267772	-	Ddx56	protein_coding
ENSMUSG00000004394.12	3875.3	-0.00917696	0.343009	-0.0267543	0.978656	0.986329	chr11	6270369	6274870	-	Tmed4	protein_coding
ENSMUSG00000004446.12	2463.93	0.843772	0.346677	2.43389	0.0149376	0.0638645	chr6	120891930	120916853	-	Bid	protein_coding
ENSMUSG00000004451.14	3082.26	-0.553926	0.34212	-1.6191	0.105426	0.27434	chr1	119470305	119504794	-	Ralb	protein_coding
ENSMUSG00000004455.16	2436.63	1.65436	0.350675	4.71765	2.38587e-06	4.17217e-05	chr5	122158278	122175273	+	Ppp1cc	protein_coding
ENSMUSG00000004460.17	5796.32	-0.0574788	0.336792	-0.170666	0.864487	0.913836	chr16	22857845	22879634	+	Dnajb11	protein_coding
ENSMUSG00000004462.7	374.217	0.619412	0.437753	1.41498	0.157074	0.363629	chr16	22813214	22857669	-	Tbccd1	protein_coding
ENSMUSG00000004473.10	14.245	0.351216	1.48357	0.236737	0.812861	0.884896	chr7	44302687	44306902	-	Clec11a	protein_coding
ENSMUSG00000004500.9	841.456	0.511224	0.414171	1.23433	0.21708	0.449899	chr7	12965838	12974236	+	Zfp324	protein_coding
ENSMUSG00000004508.6	2994.94	2.04365	0.345711	5.91143	3.39156e-09	1.44088e-07	chr7	97081586	97308946	+	Gab2	protein_coding
ENSMUSG00000004530.12	11134.1	1.10432	0.345663	3.19477	0.00139941	0.00939771	chr5	113842436	113908758	-	Coro1c	protein_coding
ENSMUSG00000004535.12	3405.15	0.232867	0.437503	0.532263	0.594544	0.816683	chr6	52713729	52766780	+	Tax1bp1	protein_coding
ENSMUSG00000004540.7	2.31858	-3.79186	3.76841	-1.00622	0.314309	0.568909	chr7	18813937	18821607	-	Psg17	protein_coding
ENSMUSG00000004552.16	1.64466	3.15253	4.50152	0.700326	0.483724	0.72842	chr1	131638306	131675505	+	Ctse	protein_coding
ENSMUSG00000004558.15	5.85485	-2.75642	2.22235	-1.24032	0.214859	0.446443	chr14	51905271	51914158	-	Ndrg2	protein_coding
ENSMUSG00000004561.14	240.534	-0.0327179	0.489482	-0.0668418	0.946708	0.96683	chr14	51884842	51893039	+	Mettl17	protein_coding
ENSMUSG00000004562.16	158.991	0.950799	0.579481	1.64078	0.100844	0.266333	chr14	51984719	52006251	+	Arhgef40	protein_coding
ENSMUSG00000004565.15	1365.28	0.62932	0.37115	1.6956	0.0899622	0.246526	chr8	3515384	3544267	+	Pnpla6	protein_coding
ENSMUSG00000004567.16	2953.73	0.29833	0.355579	0.838999	0.40147	0.663581	chr8	3500457	3515232	+	Mcoln1	protein_coding
ENSMUSG00000004568.13	385.926	0.24454	0.437636	0.558776	0.576314	0.804067	chr8	3353415	3456601	+	Arhgef18	protein_coding
ENSMUSG00000004591.16	562.165	0.149531	0.478973	0.31219	0.754896	0.884309	chr3	142790902	142882004	-	Pkn2	protein_coding
ENSMUSG00000004609.11	2265.29	0.992394	0.357726	2.77417	0.00553424	0.0291976	chr7	43524216	43544428	-	Cd33	protein_coding
ENSMUSG00000004610.4	507.677	-3.81153	0.418672	-9.10386	8.71788e-20	6.2831e-17	chr7	43444083	43457800	+	Etfb	protein_coding
ENSMUSG00000004626.14	11833.1	-0.884131	0.342424	-2.58198	0.00982355	0.0459811	chr8	3630955	3643644	+	Stxbp2	protein_coding
ENSMUSG00000004631.15	30.8727	-1.12133	1.02209	-1.0971	0.272599	0.522961	chr6	4674350	4747207	-	Sgce	protein_coding
ENSMUSG00000004633.17	164.434	1.21636	0.554343	2.19424	0.0282184	0.103895	chr6	54039554	54301810	+	Chn2	protein_coding
ENSMUSG00000004637.15	383.435	-0.00527932	0.450255	-0.0117252	0.990645	0.994934	chr8	114439655	115352708	+	Wwox	protein_coding
ENSMUSG00000004642.13	371.241	1.32527	0.44877	2.95311	0.00314586	0.0184598	chr5	33634952	33652574	-	Slbp	protein_coding
ENSMUSG00000004655.5	2.40657	3.69458	4.0186	0.919372	0.357901	0.61762	chr6	55336432	55348555	+	Aqp1	protein_coding
ENSMUSG00000004661.15	372.15	0.271158	0.446058	0.607898	0.543255	0.780285	chr9	57790353	57836793	-	Arid3b	protein_coding
ENSMUSG00000004665.10	1478.87	-0.504877	0.370382	-1.36313	0.172843	0.388458	chr10	79988584	79996062	+	Cnn2	protein_coding
ENSMUSG00000004667.18	4066.13	-1.05411	0.343857	-3.06555	0.0021727	0.0135978	chr10	80035949	80039795	-	Polr2e	protein_coding
ENSMUSG00000004668.14	10.7971	5.86663	2.60542	2.2517	0.0243413	0.093173	chr11	9191942	9684259	+	Abca13	protein_coding
ENSMUSG00000004677.17	11127	1.5165	0.347128	4.36871	1.24984e-05	0.000173465	chr8	71272714	71360713	+	Myo9b	protein_coding
ENSMUSG00000004698.11	59.7344	1.31103	0.918034	1.42808	0.153268	0.357897	chr12	34047580	34917095	-	Hdac9	protein_coding
ENSMUSG00000004707.14	18631.3	-0.422238	0.340602	-1.23968	0.215093	0.446754	chr1	171588624	171607410	-	Ly9	protein_coding
ENSMUSG00000004709.14	121.459	-0.321605	0.590563	-0.544574	0.586047	0.809032	chr1	171559193	171609746	+	Cd244a	protein_coding
ENSMUSG00000004730.15	142273	0.555273	0.329647	1.68445	0.092095	0.250671	chr17	57358691	57483527	+	Adgre1	protein_coding
ENSMUSG00000004748.5	19.067	-0.229176	1.29394	-0.177115	0.859418	0.910585	chr11	4091480	4095445	-	Mtfp1	protein_coding
ENSMUSG00000004768.14	106.337	0.476413	0.629504	0.756807	0.449165	0.704888	chr1	33719887	33742564	+	Rab23	protein_coding
ENSMUSG00000004771.12	2689.62	-1.42658	0.355005	-4.01849	5.85728e-05	0.000654847	chr9	64715299	64737758	-	Rab11a	protein_coding
ENSMUSG00000004788.11	3831.33	-1.33569	0.35451	-3.7677	0.000164757	0.00157349	chr12	85219481	85226628	+	Eif2b2	protein_coding
ENSMUSG00000004789.10	7056.17	0.0358579	0.343418	0.104415	0.91684	0.949007	chr12	85110833	85134845	+	Dlst	protein_coding
ENSMUSG00000004791.7	99.3652	-1.81372	0.645488	-2.80984	0.0049566	0.0267444	chr12	85166635	85177790	-	Pgf	protein_coding
ENSMUSG00000004798.14	630.7	0.882799	0.434483	2.03184	0.0421699	0.140799	chr11	61775649	61855073	-	Ulk2	protein_coding
ENSMUSG00000004814.10	0.929177	2.31971	5.99987	0.386627	0.699033	0.873071	chr5	135569937	135573049	-	Ccl24	protein_coding
ENSMUSG00000004815.12	980.84	2.7283	0.396252	6.88525	5.76855e-12	5.15085e-10	chr5	108646693	108669672	-	Dgkq	protein_coding
ENSMUSG00000004837.2	1977.83	-1.60707	0.404525	-3.97273	7.10549e-05	0.000774237	chr11	61653265	61672784	+	Grap	protein_coding
ENSMUSG00000004843.7	1171.14	0.848063	0.376594	2.25193	0.0243267	0.0931362	chr16	65539128	65562726	-	Chmp2b	protein_coding
ENSMUSG00000004846.10	14767.1	-0.715329	0.346831	-2.06247	0.0391632	0.133172	chr5	136987019	136996648	+	Plod3	protein_coding
ENSMUSG00000004849.14	14683	-1.59861	0.345874	-4.62193	3.80195e-06	6.24783e-05	chr5	137034993	137046135	-	Ap1s1	protein_coding
ENSMUSG00000004864.13	15.0785	0.220441	1.44274	0.152794	0.878561	0.923788	chr17	28769297	28780233	+	Mapk13	protein_coding
ENSMUSG00000004865.16	1562.15	-0.379499	0.365774	-1.03752	0.299492	0.555766	chr17	28587648	28622709	-	Srpk1	protein_coding
ENSMUSG00000004880.11	221.509	-0.0427715	0.497293	-0.0860088	0.931459	0.957948	chr1	181815335	181843046	-	Lbr	protein_coding
ENSMUSG00000004885.5	7.12299	-3.46588	2.07567	-1.66977	0.0949657	0.256307	chr3	87948666	87953376	+	Crabp2	protein_coding
ENSMUSG00000004891.16	536.432	0.0928755	0.409435	0.226838	0.82055	0.88625	chr3	87971078	87980451	+	Nes	protein_coding
ENSMUSG00000004892.13	1.40616	2.92426	4.79189	0.610252	0.541695	0.778648	chr3	87987531	88000230	-	Bcan	protein_coding
ENSMUSG00000004895.9	1772.72	-0.379615	0.373205	-1.01718	0.30907	0.566694	chr3	87858903	87885608	-	Prcc	protein_coding
ENSMUSG00000004896.16	469.617	-0.700129	0.42359	-1.65285	0.0983622	0.262525	chr3	87922601	87930717	-	Rrnad1	protein_coding
ENSMUSG00000004897.16	11944.3	0.621671	0.342511	1.81504	0.0695179	0.204113	chr3	87906321	87916132	+	Hdgf	protein_coding
ENSMUSG00000004902.7	10.4494	0.662662	1.72191	0.384842	0.700355	0.873295	chr6	120773578	120794336	+	Slc25a18	protein_coding
ENSMUSG00000004929.12	2011.77	-0.667605	0.366472	-1.82171	0.0684993	0.202064	chr10	81070035	81082559	+	Thop1	protein_coding
ENSMUSG00000004931.11	1864.05	-0.542827	0.38045	-1.4268	0.153636	0.35855	chr10	81266960	81273246	+	Apba3	protein_coding
ENSMUSG00000004933.17	199.371	1.35137	0.540074	2.5022	0.0123424	0.0548249	chr10	81252935	81263365	+	Matk	protein_coding
ENSMUSG00000004934.14	3042.12	-1.23063	0.369734	-3.3284	0.000873454	0.00639581	chr10	81153266	81167923	-	Pias4	protein_coding
ENSMUSG00000004936.8	8923	0.892499	0.336119	2.6553	0.00792372	0.0388014	chr9	64185770	64253631	-	Map2k1	protein_coding
ENSMUSG00000004937.6	6124.69	-0.260948	0.347341	-0.751274	0.452488	0.708175	chr10	81044075	81060181	-	Sgta	protein_coding
ENSMUSG00000004945.15	1990.43	-1.39198	0.363046	-3.83416	0.000125994	0.00125064	chr17	5410870	5440259	-	Tmem242	protein_coding
ENSMUSG00000004947.15	2726.3	-0.980917	0.39678	-2.47219	0.0134288	0.0587454	chr5	135994800	136032872	+	Dtx2	protein_coding
ENSMUSG00000004951.10	222.3	-1.94199	0.494871	-3.92425	8.70011e-05	0.000917764	chr5	135887919	135889563	+	Hspb1	protein_coding
ENSMUSG00000004952.13	33454.1	-0.604195	0.358055	-1.68744	0.0915194	0.249368	chr5	136083916	136111860	+	Rasa4	protein_coding
ENSMUSG00000004961.7	29.8095	-1.72525	1.03546	-1.66617	0.0956801	0.257649	chr7	4539765	4547541	-	Syt5	protein_coding
ENSMUSG00000004980.16	4583.41	0.646103	0.370309	1.74477	0.0810253	0.227919	chr6	51460932	51469894	-	Hnrnpa2b1	protein_coding
ENSMUSG00000004994.12	586.258	-0.997365	0.406219	-2.45524	0.014079	0.0610474	chr8	84257795	84270380	-	Ccdc130	protein_coding
ENSMUSG00000004996.9	905.448	-1.42806	0.390262	-3.65924	0.000252967	0.0022657	chr8	84249906	84257326	-	Mri1	protein_coding
ENSMUSG00000005034.15	1559.8	0.951887	0.37699	2.52496	0.011571	0.0522847	chr3	146729574	146812990	-	Prkacb	protein_coding
ENSMUSG00000005043.13	1074.42	1.56077	0.381826	4.08765	4.35768e-05	0.000508312	chr11	119343425	119355536	-	Sgsh	protein_coding
ENSMUSG00000005045.16	7.55741	5.35704	2.80747	1.90814	0.0563731	0.175017	chr4	152338651	152390194	+	Chd5	protein_coding
ENSMUSG00000005054.7	33476.2	-1.62155	0.329521	-4.92091	8.61409e-07	1.73485e-05	chr10	78425669	78427622	+	Cstb	protein_coding
ENSMUSG00000005057.13	1042.08	-1.31763	0.387076	-3.40405	0.000663941	0.0050983	chr5	136218147	136246556	-	Sh2b2	protein_coding
ENSMUSG00000005069.12	2192.68	1.04191	0.371478	2.80476	0.00503537	0.0270681	chr6	124396816	124415067	-	Pex5	protein_coding
ENSMUSG00000005078.16	914.865	-1.00035	0.374433	-2.67163	0.00754843	0.0374545	chr12	72085589	72101461	+	Jkamp	protein_coding
ENSMUSG00000005087.17	16701.9	0.420729	0.330637	1.27248	0.203203	0.433308	chr2	102811141	102901665	-	Cd44	protein_coding
ENSMUSG00000005089.15	1381.36	-0.423461	0.361833	-1.17032	0.241871	0.482818	chr2	102658659	102790784	+	Slc1a2	protein_coding
ENSMUSG00000005102.13	518.033	1.16625	0.427785	2.72626	0.00640565	0.0327369	chr2	118388618	118475234	+	Eif2ak4	protein_coding
ENSMUSG00000005103.12	19294.4	0.50313	0.332797	1.51182	0.130579	0.321587	chr5	38526813	38563221	-	Wdr1	protein_coding
ENSMUSG00000005107.13	569.628	1.35881	0.415867	3.26743	0.0010853	0.00762982	chr5	38349273	38503143	-	Slc2a9	protein_coding
ENSMUSG00000005124.10	48.1495	0.506822	0.889173	0.569993	0.568683	0.798609	chr15	66891320	66923201	+	Ccn4	protein_coding
ENSMUSG00000005125.13	661.797	0.552389	0.39653	1.39306	0.163603	0.374447	chr15	66929318	66969640	-	Ndrg1	protein_coding
ENSMUSG00000005131.4	2.5274	3.7796	3.87866	0.974459	0.329829	0.586582	chr9	53402325	53434402	+	4930550C14Rik	protein_coding
ENSMUSG00000005142.10	26243	0.0675198	0.336465	0.200674	0.840953	0.9014	chr8	85083270	85098282	+	Man2b1	protein_coding
ENSMUSG00000005150.16	519.877	-0.637546	0.409928	-1.55527	0.119883	0.302632	chr8	85075035	85081306	-	Wdr83	protein_coding
ENSMUSG00000005161.15	20414.4	-1.40421	0.343448	-4.08857	4.34046e-05	0.000506931	chr8	84969587	84974834	+	Prdx2	protein_coding
ENSMUSG00000005198.15	8707.31	0.888427	0.351568	2.52704	0.0115028	0.051988	chr11	69733997	69758637	-	Polr2a	protein_coding
ENSMUSG00000005202.2	1.4774	2.99158	4.75033	0.629763	0.52885	0.768343	chr11	69614804	69617905	-	Shbg	protein_coding
ENSMUSG00000005204.12	5070.32	-0.104742	0.348374	-0.30066	0.763674	0.884309	chr11	69673115	69682084	-	Senp3	protein_coding
ENSMUSG00000005220.10	1.19247	2.69946	5.6508	0.477712	0.632855	0.83673	chr5	72300025	72504473	-	Corin	protein_coding
ENSMUSG00000005225.15	314.295	0.482741	0.470056	1.02698	0.304428	0.561139	chr6	54595111	54645839	+	Plekha8	protein_coding
ENSMUSG00000005233.16	10.0354	-2.20843	1.77553	-1.24381	0.213568	0.445672	chr2	69193895	69206194	-	Spc25	protein_coding
ENSMUSG00000005237.14	41.9766	-1.29969	0.958539	-1.35591	0.175129	0.391634	chr11	69420809	69549110	-	Dnah2	protein_coding
ENSMUSG00000005251.15	0.476988	1.38727	6.04639	0.229438	0.818528	0.884896	chr16	97741933	97763787	-	Ripk4	protein_coding
ENSMUSG00000005262.13	1588.25	-0.107011	0.359086	-0.298009	0.765696	0.884309	chr16	18811779	18835261	+	Ufd1	protein_coding
ENSMUSG00000005267.13	112.035	0.613126	0.627877	0.976506	0.328814	0.586275	chr11	62700356	62731905	-	Zfp287	protein_coding
ENSMUSG00000005268.20	0.857945	2.20993	5.87078	0.376428	0.706599	0.873295	chr15	10177238	10349180	+	Prlr	protein_coding
ENSMUSG00000005299.6	1989.53	0.404747	0.351504	1.15147	0.249539	0.492537	chr5	33739673	33782817	-	Letm1	protein_coding
ENSMUSG00000005312.15	5399.75	0.0437421	0.343962	0.127171	0.898805	0.937521	chr13	58176156	58215653	-	Ubqln1	protein_coding
ENSMUSG00000005338.13	5.22694	-0.31945	2.31693	-0.137876	0.890338	0.931658	chr1	173333258	173367695	-	Cadm3	protein_coding
ENSMUSG00000005354.16	6259.72	-1.09123	0.339516	-3.21409	0.00130861	0.00888251	chr15	77915047	77929006	-	Txn2	protein_coding
ENSMUSG00000005357.9	1.16767	2.653	5.19143	0.511034	0.609327	0.826194	chr10	78780496	78814765	+	Slc1a6	protein_coding
ENSMUSG00000005360.14	3.12206	4.07437	3.59807	1.13238	0.257476	0.502744	chr15	8634124	8710764	-	Slc1a3	protein_coding
ENSMUSG00000005362.14	2002.09	0.815607	0.981868	0.830669	0.406161	0.666836	chr6	106780201	106800077	-	Crbn	protein_coding
ENSMUSG00000005364.11	0.953977	2.37834	5.99782	0.396535	0.69171	0.873071	chr6	106710357	106749037	-	Il5ra	protein_coding
ENSMUSG00000005370.4	306.31	0.971105	0.468666	2.07206	0.0382597	0.130928	chr17	87975062	87990892	+	Msh6	protein_coding
ENSMUSG00000005371.15	501.45	1.27577	0.483625	2.63794	0.00834114	0.0404119	chr17	87990859	88065291	-	Fbxo11	protein_coding
ENSMUSG00000005373.13	1.09644	2.56754	5.28536	0.485783	0.627121	0.834637	chr5	135089890	135138382	+	Mlxipl	protein_coding
ENSMUSG00000005374.13	550.906	0.298087	0.430732	0.692048	0.488907	0.73376	chr5	135149657	135165760	+	Tbl2	protein_coding
ENSMUSG00000005378.17	1365.94	-0.78789	0.366538	-2.14955	0.0315911	0.113436	chr5	135052957	135064959	-	Bud23	protein_coding
ENSMUSG00000005397.8	186.115	2.8523	0.579185	4.92468	8.44989e-07	1.71032e-05	chr13	13437551	13512269	+	Nid1	protein_coding
ENSMUSG00000005410.6	609.866	0.0953013	0.432088	0.22056	0.825435	0.889242	chr8	75109569	75128439	+	Mcm5	protein_coding
ENSMUSG00000005413.8	159125	0.600351	0.334459	1.79499	0.0726548	0.210476	chr8	75093621	75100589	+	Hmox1	protein_coding
ENSMUSG00000005417.17	2149.51	0.429036	0.355589	1.20655	0.227605	0.46404	chr11	59661305	59780860	+	Mprip	protein_coding
ENSMUSG00000005442.13	9044.83	1.28282	0.351196	3.65272	0.00025948	0.00231388	chr7	25267704	25294159	+	Cic	protein_coding
ENSMUSG00000005447.12	913.398	-0.996124	0.383004	-2.60082	0.00930021	0.043963	chr7	25295049	25297986	-	Pafah1b3	protein_coding
ENSMUSG00000005465.9	250.599	1.20342	0.48696	2.47128	0.0134629	0.0588437	chr8	84030294	84042589	-	Il27ra	protein_coding
ENSMUSG00000005469.10	3731.2	-0.0153602	0.35021	-0.0438601	0.965016	0.977562	chr8	83972993	83996443	+	Prkaca	protein_coding
ENSMUSG00000005470.8	121.163	0.0911147	0.611996	0.148881	0.881647	0.926262	chr8	83955507	83970197	+	Asf1b	protein_coding
ENSMUSG00000005481.18	3215.6	-0.297572	0.348197	-0.854606	0.392769	0.654075	chr8	83715177	83726892	+	Ddx39	protein_coding
ENSMUSG00000005483.10	3008.98	-0.800766	0.359124	-2.22977	0.0257625	0.0972296	chr8	83608193	83612653	+	Dnajb1	protein_coding
ENSMUSG00000005493.15	0.740707	-1.93846	5.94023	-0.326328	0.744176	0.878832	chr3	153857149	153906138	-	Msh4	protein_coding
ENSMUSG00000005501.14	362.638	1.17472	0.467119	2.51482	0.0119094	0.0533006	chr1	87945119	88008551	-	Usp40	protein_coding
ENSMUSG00000005506.16	0.953977	2.37834	5.99782	0.396535	0.69171	0.873071	chr2	90940382	91019497	+	Celf1	protein_coding
ENSMUSG00000005514.14	31992.7	-0.491256	0.356471	-1.37811	0.16817	0.381491	chr5	135670033	135735326	+	Por	protein_coding
ENSMUSG00000005533.10	193.329	0.629907	0.516098	1.22052	0.222268	0.457458	chr7	67952827	68233668	+	Igf1r	protein_coding
ENSMUSG00000005534.10	499.045	1.74514	0.424744	4.1087	3.97897e-05	0.000469565	chr8	3122061	3279617	-	Insr	protein_coding
ENSMUSG00000005553.14	0.715483	1.96641	6.01412	0.326966	0.743694	0.878832	chr7	30712209	30725534	+	Atp4a	protein_coding
ENSMUSG00000005566.14	10558.8	-0.491093	0.351067	-1.39886	0.161855	0.371966	chr7	12999114	13031035	+	Trim28	protein_coding
ENSMUSG00000005575.16	25776.2	-1.73733	0.361465	-4.80637	1.53699e-06	2.87456e-05	chr7	13035120	13038275	-	Ube2m	protein_coding
ENSMUSG00000005580.11	334.448	4.54094	0.580902	7.81704	5.40792e-15	1.08051e-12	chr16	4287529	4420498	-	Adcy9	protein_coding
ENSMUSG00000005583.16	225.042	1.53518	0.567045	2.70733	0.0067826	0.0343384	chr13	83504034	83667080	+	Mef2c	protein_coding
ENSMUSG00000005609.16	670.413	0.194809	0.420098	0.463724	0.642846	0.843942	chr7	111028951	111056377	+	Ctr9	protein_coding
ENSMUSG00000005610.17	31467.9	0.991643	0.380133	2.60868	0.00908932	0.0430872	chr7	111067750	111083030	-	Eif4g2	protein_coding
ENSMUSG00000005611.15	0.476988	1.38727	6.04639	0.229438	0.818528	0.884896	chr7	110868266	110982461	-	Mrvi1	protein_coding
ENSMUSG00000005615.15	2876.96	1.65061	0.35139	4.69738	2.63515e-06	4.55286e-05	chr16	32430921	32475070	+	Pcyt1a	protein_coding
ENSMUSG00000005621.11	1389.75	0.54836	0.365028	1.50224	0.133034	0.326002	chr7	80993681	81045164	+	Zfp592	protein_coding
ENSMUSG00000005625.15	8909.18	-0.750944	0.349699	-2.1474	0.0317612	0.113945	chr3	95032694	95042614	-	Psmd4	protein_coding
ENSMUSG00000005628.12	3.62384	4.29732	3.42656	1.25412	0.209798	0.442634	chr3	95124476	95129209	+	Tmod4	protein_coding
ENSMUSG00000005640.11	6.97207	-1.02203	2.01529	-0.507137	0.612059	0.828786	chr3	87796951	87816101	+	Insrr	protein_coding
ENSMUSG00000005656.9	1566.2	-0.568307	0.400853	-1.41775	0.156265	0.362755	chr12	54746349	54795703	-	Snx6	protein_coding
ENSMUSG00000005667.8	4362.12	-0.25798	0.33941	-0.760084	0.447204	0.704076	chr6	83305691	83325908	-	Mthfd2	protein_coding
ENSMUSG00000005672.12	11.4878	5.95516	2.58311	2.30542	0.021143	0.08347	chr5	75574916	75656722	+	Kit	protein_coding
ENSMUSG00000005674.9	2506.19	-0.797378	0.365657	-2.18067	0.0292079	0.106551	chr1	171216011	171222514	-	Tomm40l	protein_coding
ENSMUSG00000005677.14	1.54863	3.05805	5.11888	0.597405	0.550237	0.783778	chr1	171213970	171220701	+	Nr1i3	protein_coding
ENSMUSG00000005681.12	38.1928	-3.14416	0.950336	-3.30847	0.000938086	0.00677059	chr1	171225054	171226379	+	Apoa2	protein_coding
ENSMUSG00000005682.9	194.028	0.517428	0.515208	1.00431	0.315229	0.570215	chr10	128303335	128321358	+	Pan2	protein_coding
ENSMUSG00000005683.8	12244.9	0.326631	0.333537	0.979293	0.327435	0.58423	chr10	128337734	128362479	+	Cs	protein_coding
ENSMUSG00000005686.17	8666.23	1.18768	0.333491	3.56136	0.00036894	0.0030983	chr7	110768206	110812405	+	Ampd3	protein_coding
ENSMUSG00000005687.14	581.036	0.253144	0.405942	0.623596	0.532893	0.772541	chr3	103171655	103179166	+	Bcas2	protein_coding
ENSMUSG00000005698.15	744.729	1.59226	0.427364	3.72577	0.000194719	0.0018058	chr8	105636568	105682922	+	Ctcf	protein_coding
ENSMUSG00000005699.16	347.808	-0.773889	0.47059	-1.64451	0.100071	0.265645	chr8	105701148	105703496	+	Pard6a	protein_coding
ENSMUSG00000005705.10	1.24292	-2.93588	4.89734	-0.599484	0.54885	0.783778	chr8	105566698	105637393	-	Agrp	protein_coding
ENSMUSG00000005718.8	24.9084	7.0736	2.31353	3.05749	0.00223198	0.0139318	chr16	4544661	4559854	-	Tfap4	protein_coding
ENSMUSG00000005763.15	146.801	-0.899673	0.55931	-1.60854	0.107717	0.278926	chr1	165788681	165877277	+	Cd247	protein_coding
ENSMUSG00000005774.12	423.472	1.08328	0.427827	2.53205	0.0113398	0.0513316	chr3	94954075	94961561	+	Rfx5	protein_coding
ENSMUSG00000005779.12	14153.2	-1.37487	0.353278	-3.89174	9.95271e-05	0.00102945	chr3	94884093	94886961	-	Psmb4	protein_coding
ENSMUSG00000005800.3	133.224	4.20656	0.786128	5.35099	8.74745e-08	2.47019e-06	chr9	7558456	7568485	+	Mmp8	protein_coding
ENSMUSG00000005803.14	8193.84	0.355257	0.334193	1.06303	0.287769	0.541408	chr2	122765237	122809569	+	Sqor	protein_coding
ENSMUSG00000005804.14	2231.64	-0.183018	0.347494	-0.526679	0.598416	0.820885	chr2	122738503	122749475	+	Bloc1s6	protein_coding
ENSMUSG00000005813.12	1570.9	1.36003	0.365298	3.72306	0.00019682	0.00182028	chr3	138458956	138489515	-	Metap1	protein_coding
ENSMUSG00000005823.9	7796.94	-0.82231	0.341527	-2.40774	0.0160515	0.0675255	chr17	57234635	57248446	-	Gpr108	protein_coding
ENSMUSG00000005824.7	4.10083	4.47656	3.30772	1.35336	0.175939	0.392335	chr17	57189492	57194177	-	Tnfsf14	protein_coding
ENSMUSG00000005836.10	1.31415	-2.7662	4.79355	-0.577067	0.563894	0.794151	chr18	11052064	11085635	+	Gata6	protein_coding
ENSMUSG00000005846.12	1476.75	-0.406043	0.384145	-1.05701	0.290509	0.545194	chr16	11192970	11203331	-	Rsl1d1	protein_coding
ENSMUSG00000005871.15	289.055	3.0401	0.528415	5.75324	8.75508e-09	3.33984e-07	chr18	34220924	34322552	+	Apc	protein_coding
ENSMUSG00000005873.6	10441.1	-0.669049	0.332236	-2.01377	0.0440332	0.145419	chr18	34344885	34374070	-	Reep5	protein_coding
ENSMUSG00000005881.13	9085.21	-1.20546	0.341953	-3.52522	0.000423124	0.00347948	chr2	156008045	156018279	+	Ergic3	protein_coding
ENSMUSG00000005882.18	1060.44	-0.573989	0.367567	-1.56159	0.118385	0.299826	chr2	155846894	155930310	-	Uqcc1	protein_coding
ENSMUSG00000005886.14	895.08	2.24581	0.399303	5.62432	1.86239e-08	6.37e-07	chr1	13139105	13374083	-	Ncoa2	protein_coding
ENSMUSG00000005893.14	548.148	1.62851	0.445052	3.65914	0.000253067	0.0022657	chr6	92091390	92174294	+	Nr2c2	protein_coding
ENSMUSG00000005897.14	338.979	0.137007	0.442992	0.309277	0.757111	0.884309	chr10	94148023	94197211	+	Nr2c1	protein_coding
ENSMUSG00000005899.14	1089.46	0.769361	0.369368	2.08291	0.0372593	0.128291	chr16	17619354	17644828	+	Smpd4	protein_coding
ENSMUSG00000005907.14	253.669	0.715025	0.496118	1.44124	0.149517	0.351538	chr5	3596066	3637232	+	Pex1	protein_coding
ENSMUSG00000005936.19	2283.67	0.675645	0.352862	1.91476	0.0555233	0.173124	chr17	28951950	28969549	+	Kctd20	protein_coding
ENSMUSG00000005949.9	809.975	1.28841	0.392402	3.28338	0.00102569	0.00729197	chr11	73183596	73199042	-	Ctns	protein_coding
ENSMUSG00000005950.14	92.8018	0.428587	0.67633	0.633694	0.52628	0.767341	chr11	73160421	73172685	+	P2rx5	protein_coding
ENSMUSG00000005951.13	187.199	-0.166553	0.514976	-0.323419	0.746378	0.880813	chr11	73199460	73224511	+	Shpk	protein_coding
ENSMUSG00000005952.15	0.619451	1.72985	6.02578	0.287075	0.774055	0.884309	chr11	73234292	73261242	+	Trpv1	protein_coding
ENSMUSG00000005958.15	7.41178	5.32156	2.83509	1.87703	0.0605134	0.184215	chr16	21204755	21223305	+	Ephb3	protein_coding
ENSMUSG00000005968.14	298.754	0.344686	0.46318	0.744173	0.456772	0.711374	chr3	94612757	94658872	-	Tuft1	protein_coding
ENSMUSG00000005973.6	561.206	0.847755	0.408038	2.07764	0.0377428	0.129576	chr2	105386291	105399319	-	Rcn1	protein_coding
ENSMUSG00000005981.11	4861.26	-0.0064093	0.347966	-0.0184193	0.985304	0.991451	chr16	4039971	4077827	-	Trap1	protein_coding
ENSMUSG00000005982.14	2318.93	-0.269028	0.347419	-0.774363	0.438716	0.695085	chr16	3872375	3904770	+	Naa60	protein_coding
ENSMUSG00000005983.15	155.673	-1.31899	0.544146	-2.42396	0.0153521	0.0652229	chr16	3895179	3908689	-	1700037C18Rik	protein_coding
ENSMUSG00000005986.16	621.967	-0.0325205	0.395932	-0.0821365	0.934538	0.959647	chr19	4270180	4283137	-	Ankrd13d	protein_coding
ENSMUSG00000006005.18	1773.83	1.16259	0.442071	2.62987	0.00854171	0.0410409	chr1	150392838	150449935	+	Tpr	protein_coding
ENSMUSG00000006010.14	578.167	1.52014	0.512175	2.96801	0.00299739	0.0177226	chr1	150361305	150393080	-	Odr4	protein_coding
ENSMUSG00000006014.16	22.2453	4.43944	1.84898	2.40103	0.0163491	0.0685199	chr1	150449412	150466165	-	Prg4	protein_coding
ENSMUSG00000006019.15	1489.13	-0.403154	0.381893	-1.05567	0.291117	0.546006	chr7	16197147	16222037	-	Dhx34	protein_coding
ENSMUSG00000006021.5	418.485	-0.704583	0.433681	-1.62466	0.104236	0.272033	chr7	16119895	16127516	+	Kptn	protein_coding
ENSMUSG00000006024.13	13836.8	-0.828546	0.342724	-2.41753	0.0156262	0.0661361	chr7	16098458	16117975	+	Napa	protein_coding
ENSMUSG00000006050.12	2043.99	-1.78781	0.357807	-4.99658	5.83554e-07	1.25361e-05	chr18	36666681	36670815	-	Sra1	protein_coding
ENSMUSG00000006057.15	5877.84	-1.94842	0.335918	-5.80027	6.62075e-09	2.60951e-07	chr11	96068852	96075670	-	Atp5g1	protein_coding
ENSMUSG00000006058.10	4509.54	-1.49819	0.353225	-4.24146	2.22066e-05	0.000283805	chr11	96034885	96047430	+	Snf8	protein_coding
ENSMUSG00000006095.12	7889.56	-1.27949	0.357898	-3.57502	0.000350204	0.00296813	chr7	30224131	30232272	-	Tbcb	protein_coding
ENSMUSG00000006127.9	2699.97	-0.106326	0.361088	-0.294459	0.768407	0.884309	chr11	75630988	75648871	+	Inpp5k	protein_coding
ENSMUSG00000006134.4	1805.5	0.725091	0.369965	1.95989	0.0500086	0.159995	chr16	17451987	17487434	+	Crkl	protein_coding
ENSMUSG00000006154.13	69.0563	-0.632701	0.733698	-0.862345	0.388498	0.649984	chr7	4460674	4480487	+	Eps8l1	protein_coding
ENSMUSG00000006169.20	3087.39	0.852825	0.35103	2.4295	0.0151198	0.0644662	chr11	45851964	45910625	+	Clint1	protein_coding
ENSMUSG00000006179.9	14.1112	6.25447	2.48435	2.51755	0.0118174	0.0531171	chr13	22002173	22009742	-	Prss16	protein_coding
ENSMUSG00000006191.17	245.553	-0.358047	0.478338	-0.748524	0.454144	0.710162	chr13	29191746	29855674	-	Cdkal1	protein_coding
ENSMUSG00000006205.13	221.887	-1.4489	0.488054	-2.96873	0.0029903	0.0176911	chr7	130936111	130985660	+	Htra1	protein_coding
ENSMUSG00000006215.12	2240.94	-0.233797	0.364611	-0.641223	0.521378	0.762255	chr4	141444654	141467930	+	Zbtb17	protein_coding
ENSMUSG00000006216.10	27.7042	-1.46273	1.07373	-1.36229	0.173105	0.388787	chr4	141404353	141416014	-	Clcnkb	protein_coding
ENSMUSG00000006218.4	1.02521	2.47679	5.45097	0.454375	0.649559	0.843942	chr4	141368220	141384175	+	Fam131c	protein_coding
ENSMUSG00000006219.12	2723.08	0.457905	0.345792	1.32422	0.18543	0.405886	chr4	141576062	141606096	-	Fblim1	protein_coding
ENSMUSG00000006221.7	0.715483	1.96641	6.01412	0.326966	0.743694	0.878832	chr4	141420779	141425311	+	Hspb7	protein_coding
ENSMUSG00000006235.6	6.46584	0.145439	2.12711	0.068374	0.945488	0.966171	chr9	21958897	21963506	-	Epor	protein_coding
ENSMUSG00000006241.16	69.6213	-0.440956	0.735116	-0.599846	0.548609	0.783778	chr9	21927471	21935872	+	Ccdc159	protein_coding
ENSMUSG00000006262.15	509.027	0.721401	0.509783	1.41511	0.157035	0.363581	chr5	88720855	88764220	+	Mob1b	protein_coding
ENSMUSG00000006273.14	40782	0.693823	0.339563	2.04328	0.0410246	0.137852	chr8	69088646	69113711	+	Atp6v1b2	protein_coding
ENSMUSG00000006276.10	2243.09	0.551593	0.357857	1.54138	0.123225	0.308357	chr8	72340999	72421460	-	Eps15l1	protein_coding
ENSMUSG00000006281.8	5977.9	1.50957	0.344625	4.38032	1.18505e-05	0.000165497	chr14	50824059	50870560	-	Tep1	protein_coding
ENSMUSG00000006288.8	1028.38	0.462802	0.392213	1.17998	0.23801	0.47785	chr14	50765415	50785519	-	Ttc5	protein_coding
ENSMUSG00000006289.14	1399.93	-0.0461174	0.363553	-0.126852	0.899058	0.937521	chr14	50906478	50924893	-	Osgep	protein_coding
ENSMUSG00000006299.13	10927.5	-0.046376	0.357154	-0.129849	0.896686	0.936407	chr1	74279840	74284738	-	Aamp	protein_coding
ENSMUSG00000006301.17	9853.79	0.273569	0.343175	0.797172	0.425351	0.683243	chr1	74288247	74305622	-	Tmbim1	protein_coding
ENSMUSG00000006304.14	18274.4	-0.946211	0.357168	-2.6492	0.0080682	0.0393847	chr1	74236084	74268209	+	Arpc2	protein_coding
ENSMUSG00000006307.16	2002.7	1.25413	0.362668	3.45808	0.00054404	0.00430876	chr7	30568858	30588726	-	Kmt2b	protein_coding
ENSMUSG00000006310.10	20.1424	-2.38075	1.24582	-1.91099	0.0560053	0.174245	chr7	30589681	30598909	-	Zbtb32	protein_coding
ENSMUSG00000006313.5	24.5243	-3.37747	1.17403	-2.87682	0.00401708	0.0225305	chr7	30603092	30612847	-	Upk1a	protein_coding
ENSMUSG00000006315.9	1685.61	-0.483816	0.362285	-1.33546	0.181727	0.400304	chr7	30727701	30729540	-	Tmem147	protein_coding
ENSMUSG00000006333.14	34971.1	-1.73485	0.348308	-4.98078	6.33269e-07	1.34096e-05	chr7	3703993	3706897	+	Rps9	protein_coding
ENSMUSG00000006335.16	1391.43	-1.6368	0.365647	-4.47645	7.58953e-06	0.000112615	chr7	3620324	3629929	-	Tfpt	protein_coding
ENSMUSG00000006342.15	9977.8	1.56093	0.333661	4.67817	2.89442e-06	4.92906e-05	chr10	75636706	75644008	-	Susd2	protein_coding
ENSMUSG00000006344.17	263.075	1.55903	0.484967	3.21472	0.00130572	0.0088659	chr10	75589340	75617200	+	Ggt5	protein_coding
ENSMUSG00000006345.10	4.59945	4.63245	3.20935	1.44342	0.148902	0.350419	chr10	75561604	75586200	+	Ggt1	protein_coding
ENSMUSG00000006356.10	137.467	0.0524489	0.574156	0.0913495	0.927215	0.955522	chr12	113140236	113145506	+	Crip2	protein_coding
ENSMUSG00000006360.11	1129.62	-1.48521	0.365023	-4.06881	4.72532e-05	0.000543345	chr12	113146316	113153879	+	Crip1	protein_coding
ENSMUSG00000006362.16	15.1117	6.35228	2.46161	2.58053	0.00986476	0.0461346	chr8	122625141	122699109	-	Cbfa2t3	protein_coding
ENSMUSG00000006369.14	7.60829	1.01467	2.02929	0.500013	0.617066	0.833336	chr15	85205949	85286535	+	Fbln1	protein_coding
ENSMUSG00000006373.10	1835.29	1.11892	0.409151	2.73474	0.00624291	0.0321137	chrX	36598206	36606079	+	Pgrmc1	protein_coding
ENSMUSG00000006378.15	25.5875	-2.27539	1.12743	-2.01821	0.0435693	0.144375	chr15	79030874	79038353	+	Gcat	protein_coding
ENSMUSG00000006386.15	1.62388	-1.72432	4.34275	-0.397056	0.691326	0.873071	chr4	94739289	94874976	+	Tek	protein_coding
ENSMUSG00000006390.15	11465.1	-0.90153	0.341263	-2.64175	0.00824791	0.0401261	chr4	118428093	118432953	+	Elovl1	protein_coding
ENSMUSG00000006392.16	2086.28	-0.289989	0.350036	-0.828455	0.407413	0.668585	chr4	118409337	118415782	+	Med8	protein_coding
ENSMUSG00000006395.16	1106.4	-1.85089	0.383359	-4.82809	1.37848e-06	2.61444e-05	chr4	118359990	118362744	+	Hyi	polymorphic_pseudogene
ENSMUSG00000006398.15	13.425	1.98327	1.64273	1.2073	0.227317	0.463917	chr4	118432901	118437352	-	Cdc20	protein_coding
ENSMUSG00000006403.13	849.243	2.20912	0.389662	5.66934	1.43351e-08	5.15654e-07	chr1	171250421	171260637	+	Adamts4	protein_coding
ENSMUSG00000006411.12	525.042	0.753962	0.424444	1.77635	0.0756749	0.216982	chr1	171370099	171388598	+	Nectin4	protein_coding
ENSMUSG00000006412.10	1622.92	-0.941442	0.354256	-2.65752	0.0078718	0.0386503	chr1	171345670	171359254	+	Pfdn2	protein_coding
ENSMUSG00000006418.17	18548.2	-0.44299	0.364022	-1.21693	0.22363	0.459319	chr2	167492645	167516173	+	Rnf114	protein_coding
ENSMUSG00000006423.15	539.6	2.71654	0.50971	5.32958	9.84412e-08	2.72129e-06	chrX	36823737	36874111	-	C330007P06Rik	protein_coding
ENSMUSG00000006435.16	30.445	2.82203	1.21909	2.31487	0.0206198	0.0819271	chr19	47178820	47259441	+	Neurl1a	protein_coding
ENSMUSG00000006442.10	1527.25	-1.04487	0.365702	-2.85716	0.0042745	0.0237695	chr4	148591503	148594993	+	Srm	protein_coding
ENSMUSG00000006445.3	18.5396	0.0502816	1.30998	0.0383834	0.969382	0.980607	chr4	141301240	141329384	+	Epha2	protein_coding
ENSMUSG00000006456.10	829.097	0.527913	0.391307	1.3491	0.177305	0.394098	chr19	4800569	4811634	-	Rbm14	protein_coding
ENSMUSG00000006457.4	21.9586	-0.487576	1.19559	-0.407812	0.683412	0.873071	chr19	4861216	4877909	-	Actn3	protein_coding
ENSMUSG00000106874.1	73.8519	8.64383	2.15375	4.01338	5.98556e-05	0.000668078	chr6	18845910	18848207	-	Gm20186	lncRNA
ENSMUSG00000006463.13	947.833	-0.51084	0.397396	-1.28547	0.198629	0.426613	chr19	4878668	4885397	+	Zdhhc24	protein_coding
ENSMUSG00000006464.9	24.4816	0.170014	1.14446	0.148555	0.881905	0.926434	chr19	4886878	4906628	-	Bbs1	protein_coding
ENSMUSG00000006471.18	289.889	-0.467949	0.456655	-1.02473	0.30549	0.562177	chr2	25244821	25256022	-	Ndor1	protein_coding
ENSMUSG00000006476.19	1146.9	0.521011	0.386463	1.34815	0.177609	0.394601	chr2	25054355	25062881	+	Nsmf	protein_coding
ENSMUSG00000006494.11	548.516	1.54297	0.41868	3.68531	0.000228423	0.00207079	chr2	71873224	71903858	+	Pdk1	protein_coding
ENSMUSG00000006498.16	13806.5	0.524495	0.353301	1.48455	0.137662	0.334178	chr10	79854427	79864771	+	Ptbp1	protein_coding
ENSMUSG00000006517.5	4161.22	0.178383	0.354795	0.502776	0.615122	0.831758	chr8	122433601	122443422	-	Mvd	protein_coding
ENSMUSG00000006519.11	107553	-1.51271	0.343737	-4.40079	1.07855e-05	0.000152098	chr8	122424776	122432930	-	Cyba	protein_coding
ENSMUSG00000006526.13	1094.3	-0.449752	0.392404	-1.14615	0.251735	0.495255	chr14	30825590	30877210	+	Stimate	protein_coding
ENSMUSG00000006527.16	845.499	0.788403	0.383338	2.05668	0.0397173	0.134655	chr14	30714849	30822721	+	Sfmbt1	protein_coding
ENSMUSG00000006538.12	7.98093	-2.63537	1.92752	-1.36723	0.171553	0.386333	chr1	74945315	74951672	-	Ihh	protein_coding
ENSMUSG00000006542.13	2.93803	-2.14222	3.34283	-0.640842	0.521625	0.762414	chr1	74738922	74749221	-	Prkag3	protein_coding
ENSMUSG00000006567.11	0.857945	2.20993	5.87078	0.376428	0.706599	0.873295	chr8	21992785	22060305	-	Atp7b	protein_coding
ENSMUSG00000006574.15	1.02521	2.47679	5.45097	0.454375	0.649559	0.843942	chr11	102348824	102366203	-	Slc4a1	protein_coding
ENSMUSG00000006575.14	101.804	-1.42205	0.633292	-2.24549	0.0247364	0.0943097	chr11	102393403	102402555	+	Rundc3a	protein_coding
ENSMUSG00000006576.16	110.326	0.800165	0.623638	1.28306	0.199471	0.427531	chr1	75546266	75562172	+	Slc4a3	protein_coding
ENSMUSG00000006585.3	1192.85	-0.217367	0.380293	-0.571578	0.567608	0.797766	chr8	122568015	122573554	+	Cdt1	protein_coding
ENSMUSG00000006589.8	14551.2	-1.45487	0.342735	-4.24489	2.18705e-05	0.000280221	chr8	122574635	122576909	-	Aprt	protein_coding
ENSMUSG00000006599.13	776.478	0.95006	0.44035	2.15751	0.0309658	0.111815	chr7	46796103	46823800	+	Gtf2h1	protein_coding
ENSMUSG00000006611.15	774.741	0.0260763	0.383562	0.0679846	0.945798	0.966439	chr13	23702034	23710854	-	Hfe	protein_coding
ENSMUSG00000006638.15	47.927	-1.38675	0.858815	-1.61473	0.10637	0.276117	chr5	30950066	30955091	+	Abhd1	polymorphic_pseudogene
ENSMUSG00000006641.12	343.753	0.82034	0.451074	1.81864	0.0689667	0.203027	chr5	31036036	31048924	-	Slc5a6	protein_coding
ENSMUSG00000006651.8	526.478	-0.256839	0.407887	-0.629682	0.528902	0.768343	chr7	30434982	30445535	-	Aplp1	protein_coding
ENSMUSG00000006673.14	1829.3	0.767515	0.355804	2.15713	0.0309956	0.111895	chr9	108516806	108560163	+	Qrich1	protein_coding
ENSMUSG00000006675.10	13.768	0.281781	1.50079	0.187755	0.851068	0.906548	chr9	108578862	108597667	-	P4htm	protein_coding
ENSMUSG00000006676.16	7231.69	1.16793	0.356258	3.27832	0.00104428	0.00740462	chr9	108490602	108502337	+	Usp19	protein_coding
ENSMUSG00000006678.6	23.5055	0.233536	1.20478	0.19384	0.846301	0.904269	chrX	93304767	93632155	-	Pola1	protein_coding
ENSMUSG00000006699.17	30889.8	-0.428203	0.344752	-1.24206	0.214214	0.445672	chr4	137319696	137357720	-	Cdc42	protein_coding
ENSMUSG00000006705.13	717.504	1.22991	0.396541	3.10159	0.00192483	0.0123125	chr17	31564734	31607693	+	Pknox1	protein_coding
ENSMUSG00000006715.11	87.7096	0.359983	0.679202	0.530009	0.596106	0.818321	chr13	24751845	24761923	-	Gmnn	protein_coding
ENSMUSG00000006717.7	427.575	-1.31326	0.461755	-2.84407	0.00445408	0.0245516	chr13	24817948	24831540	-	Acot13	protein_coding
ENSMUSG00000006724.12	4.5867	-1.93072	2.46012	-0.784805	0.432568	0.690334	chr10	127048250	127053006	+	Cyp27b1	protein_coding
ENSMUSG00000006728.12	5697.3	-1.28479	0.352253	-3.64736	0.000264949	0.00235662	chr10	127063534	127067920	+	Cdk4	protein_coding
ENSMUSG00000006731.10	4453.18	0.118504	0.350995	0.337621	0.735649	0.878832	chr10	127165225	127172330	+	B4galnt1	protein_coding
ENSMUSG00000006732.14	1280.64	-0.403424	0.364629	-1.10639	0.268556	0.518312	chr10	127041414	127046365	+	Mettl1	protein_coding
ENSMUSG00000006736.9	12050	-0.613948	0.362748	-1.69249	0.0905529	0.247509	chr10	127067280	127070264	-	Tspan31	protein_coding
ENSMUSG00000006740.14	1842.62	1.53788	1.05021	1.46435	0.143098	0.343612	chr18	6201002	6242174	-	Kif5b	protein_coding
ENSMUSG00000006763.14	433.912	-0.0156917	0.430131	-0.0364812	0.970899	0.981747	chr7	46686108	46710680	-	Saal1	protein_coding
ENSMUSG00000006782.16	4654.97	-0.81094	0.359375	-2.25653	0.0240375	0.0921498	chr11	100574904	100591729	+	Cnp	protein_coding
ENSMUSG00000006784.14	10.1823	-3.38304	1.75117	-1.93187	0.053375	0.167591	chr11	100545607	100572568	+	Ttc25	protein_coding
ENSMUSG00000006800.14	601.866	2.01384	0.415933	4.84173	1.28713e-06	2.47162e-05	chr2	166073089	166155663	-	Sulf2	protein_coding
ENSMUSG00000006818.5	64036.2	-0.999866	0.331754	-3.01387	0.00257936	0.0157303	chr17	13006846	13040063	+	Sod2	protein_coding
ENSMUSG00000006850.8	1090.1	-0.209286	0.375731	-0.55701	0.577521	0.804179	chr18	36735039	36742397	+	Tmco6	protein_coding
ENSMUSG00000006906.10	771.749	0.169667	0.397384	0.426959	0.669409	0.861193	chr6	83543211	83572729	-	Stambp	protein_coding
ENSMUSG00000006920.14	2561.97	-0.0839464	0.346381	-0.242353	0.808507	0.884896	chr11	101191115	101226463	-	Ezh1	protein_coding
ENSMUSG00000006930.15	60.3976	1.80851	0.847833	2.1331	0.0329164	0.117111	chr11	100347327	100356128	-	Hap1	protein_coding
ENSMUSG00000006931.15	130.089	-0.212833	0.58015	-0.366858	0.713725	0.878832	chr11	100408456	100414836	-	P3h4	protein_coding
ENSMUSG00000006932.17	9214.42	1.80413	0.352417	5.11932	3.06637e-07	7.33169e-06	chr9	120929216	120960507	+	Ctnnb1	protein_coding
ENSMUSG00000006941.5	1377.66	-0.159773	0.366947	-0.435411	0.663264	0.856126	chr9	120492232	120495330	+	Eif1b	protein_coding
ENSMUSG00000006958.14	1.09644	2.56754	5.28536	0.485783	0.627121	0.834637	chr16	20733127	20742384	+	Chrd	protein_coding
ENSMUSG00000006998.16	14470	0.528916	0.331174	1.5971	0.110244	0.283796	chr16	20651652	20663414	+	Psmd2	protein_coding
ENSMUSG00000007021.5	0.476988	1.38727	6.04639	0.229438	0.818528	0.884896	chr17	24685092	24689955	-	Syngr3	protein_coding
ENSMUSG00000007029.16	5050.17	0.331757	0.357433	0.928164	0.353322	0.612126	chr17	35000987	35016322	+	Vars	protein_coding
ENSMUSG00000007030.8	4.0048	4.43881	3.31172	1.34033	0.180137	0.39839	chr17	35016579	35026741	+	Vwa7	protein_coding
ENSMUSG00000007033.4	134.845	-0.062216	0.596762	-0.104256	0.916966	0.949088	chr17	34972703	34979285	+	Hspa1l	protein_coding
ENSMUSG00000007034.15	0.54822	1.56688	6.03499	0.259633	0.795147	0.884896	chr17	34914466	34930436	+	Slc44a4	protein_coding
ENSMUSG00000007035.15	30.7301	0.260619	1.04215	0.250079	0.802526	0.884896	chr17	35028605	35046745	-	Msh5	protein_coding
ENSMUSG00000007036.15	7126.97	-0.603331	0.354611	-1.70139	0.0888697	0.244352	chr17	35089263	35102987	+	Abhd16a	protein_coding
ENSMUSG00000007038.5	11488.3	-0.264084	0.352285	-0.749632	0.453476	0.709337	chr17	34931253	34935953	+	Neu1	protein_coding
ENSMUSG00000007039.12	137.769	0.8975	0.596171	1.50544	0.13221	0.324615	chr17	35059035	35062095	+	Ddah2	protein_coding
ENSMUSG00000007041.9	29839.2	-0.662951	0.341345	-1.94217	0.0521161	0.164534	chr17	35049966	35058749	+	Clic1	protein_coding
ENSMUSG00000007050.17	680.96	-1.47342	0.403305	-3.65337	0.000258819	0.002309	chr17	34981862	34985891	+	Lsm2	protein_coding
ENSMUSG00000007080.14	26.7412	0.781427	1.11891	0.698382	0.484938	0.729783	chr5	110286306	110337474	+	Pole	protein_coding
ENSMUSG00000007097.14	5.33185	-5.15115	2.74136	-1.87905	0.0602378	0.183653	chr1	172271709	172298064	-	Atp1a2	protein_coding
ENSMUSG00000007107.6	1.81636	-3.36551	4.17101	-0.80688	0.419735	0.679151	chr1	172223513	172258414	-	Atp1a4	protein_coding
ENSMUSG00000007122.11	0.715483	1.96641	6.01412	0.326966	0.743694	0.878832	chr1	172209894	172219868	-	Casq1	protein_coding
ENSMUSG00000007207.10	28.9013	1.62841	1.13576	1.43375	0.151642	0.354799	chr5	135023482	135051100	+	Stx1a	protein_coding
ENSMUSG00000007216.6	427.36	-0.284765	0.434049	-0.656066	0.511782	0.755119	chr6	48602063	48623227	+	Zfp775	protein_coding
ENSMUSG00000007279.14	0.619451	1.72985	6.02578	0.287075	0.774055	0.884309	chr7	109798676	109865679	-	Scube2	protein_coding
ENSMUSG00000007338.10	1080.19	-1.25206	0.372773	-3.35877	0.000782891	0.00586224	chr19	6053622	6057785	-	Mrpl49	protein_coding
ENSMUSG00000007379.15	21.778	0.932836	1.23506	0.755293	0.450073	0.706038	chr3	103102604	103169769	+	Dennd2c	protein_coding
ENSMUSG00000007411.16	1151.27	0.450803	0.366037	1.23158	0.218107	0.451333	chr12	111574523	111656221	+	Mark3	protein_coding
ENSMUSG00000007415.15	1825.72	-0.69302	0.351499	-1.97161	0.0486539	0.156395	chr5	3632932	3657185	-	Gatad1	protein_coding
ENSMUSG00000007458.14	35729.1	-0.342981	0.329189	-1.0419	0.297459	0.553772	chr6	122308720	122317680	+	M6pr	protein_coding
ENSMUSG00000007476.18	488.774	-1.04525	0.448368	-2.33124	0.0197409	0.0793726	chr2	30237715	30263790	+	Lrrc8a	protein_coding
ENSMUSG00000007564.15	23223.6	-0.292677	0.356753	-0.820392	0.411992	0.671804	chr17	20945311	20965916	+	Ppp2r1a	protein_coding
ENSMUSG00000007570.16	843.997	-0.425536	0.395184	-1.07681	0.281567	0.533716	chr17	28313519	28326572	+	Fance	protein_coding
ENSMUSG00000007589.9	569.554	-0.229615	0.419574	-0.547258	0.584201	0.807866	chr14	55674689	55681820	-	Tinf2	protein_coding
ENSMUSG00000007591.15	17.9574	-1.17711	1.30726	-0.90044	0.367886	0.627613	chr14	55650184	55652539	+	Tssk4	protein_coding
ENSMUSG00000007594.10	25.9859	-0.342479	1.24978	-0.274032	0.78406	0.884896	chr8	70083457	70090862	+	Hapln4	protein_coding
ENSMUSG00000007603.9	1233.33	-0.245976	0.374098	-0.657517	0.510848	0.754182	chr17	56764757	56770093	+	Dus3l	protein_coding
ENSMUSG00000007610.15	942.532	-0.247744	0.38526	-0.643055	0.520188	0.761268	chr8	71488103	71499583	+	Gtpbp3	protein_coding
ENSMUSG00000007613.15	1359.24	2.29035	1.09922	2.08362	0.0371949	0.128131	chr4	47353222	47414931	+	Tgfbr1	protein_coding
ENSMUSG00000007617.18	181.857	1.33408	0.59436	2.24457	0.0247958	0.0945183	chr13	93299635	93405129	+	Homer1	protein_coding
ENSMUSG00000007646.13	11.2743	-1.72511	1.61496	-1.06821	0.285428	0.538879	chr11	87376645	87404954	-	Rad51c	protein_coding
ENSMUSG00000007653.12	0.929177	2.31971	5.99987	0.386627	0.699033	0.873071	chr11	42419757	42629028	+	Gabrb2	protein_coding
ENSMUSG00000007655.16	766.283	1.45104	0.463608	3.1299	0.00174868	0.0113213	chr6	17306335	17341452	+	Cav1	protein_coding
ENSMUSG00000007656.13	2018.59	-2.00343	0.365951	-5.47458	4.38558e-08	1.345e-06	chr9	75037614	75060313	+	Arpp19	protein_coding
ENSMUSG00000007659.18	4828.61	0.0521237	0.362193	0.143911	0.88557	0.928692	chr2	152780668	152831728	-	Bcl2l1	protein_coding
ENSMUSG00000007670.10	2355.56	1.11828	0.355369	3.14683	0.00165053	0.0108002	chr17	57021051	57031522	-	Khsrp	protein_coding
ENSMUSG00000007682.6	77.0319	0.926418	0.757591	1.22285	0.221387	0.456343	chr12	90724552	90738438	-	Dio2	protein_coding
ENSMUSG00000007721.6	3065.24	-1.67108	0.342135	-4.88427	1.03815e-06	2.04988e-05	chr8	70868227	70873935	-	Ccdc124	protein_coding
ENSMUSG00000007739.10	4632.91	-0.69369	0.403509	-1.71915	0.0855879	0.237738	chr11	22990519	23003780	+	Cct4	protein_coding
ENSMUSG00000007777.9	253.708	-0.911239	0.500914	-1.81915	0.0688883	0.202885	chr11	51685386	51688874	-	0610009B22Rik	protein_coding
ENSMUSG00000007783.10	59.4184	1.89488	0.86	2.20335	0.02757	0.102291	chr7	44959372	44974851	-	Cpt1c	protein_coding
ENSMUSG00000007805.4	12.1074	-1.47837	1.58107	-0.935046	0.349765	0.608768	chr1	91801461	91848028	+	Twist2	protein_coding
ENSMUSG00000007812.16	467.585	0.617369	0.473135	1.30485	0.191945	0.416053	chr5	145231715	145247302	+	Zfp655	protein_coding
ENSMUSG00000007815.13	34498.8	-0.210098	0.333798	-0.629415	0.529077	0.768445	chr9	108306129	108337934	+	Rhoa	protein_coding
ENSMUSG00000007817.15	5786.49	2.58726	0.338405	7.64545	2.08218e-14	3.50603e-12	chr14	25459185	25666743	+	Zmiz1	protein_coding
ENSMUSG00000007827.10	31.9305	1.79597	1.08676	1.65258	0.0984164	0.262626	chr6	118501308	118562226	-	Ankrd26	protein_coding
ENSMUSG00000007833.15	2615.44	-0.13173	0.366768	-0.359165	0.719472	0.878832	chr7	45140684	45154584	-	Aldh16a1	protein_coding
ENSMUSG00000007836.6	1596.92	0.287538	0.358655	0.801714	0.422719	0.680423	chr13	58125879	58128556	-	Hnrnpa0	protein_coding
ENSMUSG00000007837.11	1991.11	-0.720973	0.377535	-1.90969	0.0561736	0.174559	chr7	45053584	45062677	-	Prrg2	protein_coding
ENSMUSG00000007850.16	688.203	3.07085	0.496201	6.18872	6.06545e-10	3.23812e-08	chr11	50376990	50386528	+	Hnrnph1	protein_coding
ENSMUSG00000007867.9	390.795	-0.776947	0.428668	-1.81246	0.0699144	0.204445	chr12	86082541	86162459	+	Ift43	protein_coding
ENSMUSG00000007872.3	1827.74	-2.68174	0.422385	-6.34904	2.16662e-10	1.27843e-08	chr4	136143497	136145755	+	Id3	protein_coding
ENSMUSG00000007877.2	1.57343	3.09263	4.5827	0.674847	0.499773	0.742667	chr11	98383811	98384953	+	Tcap	protein_coding
ENSMUSG00000007880.16	3112.3	1.19305	0.353011	3.37963	0.000725828	0.00550027	chr4	133679008	133756769	-	Arid1a	protein_coding
ENSMUSG00000007888.15	336.346	-0.585726	0.452253	-1.29513	0.195276	0.42173	chr8	70493158	70504081	+	Crlf1	protein_coding
ENSMUSG00000007891.16	431778	-1.30842	0.335244	-3.90289	9.50507e-05	0.000988214	chr7	142375911	142388038	-	Ctsd	protein_coding
ENSMUSG00000007892.8	46657.2	-1.81206	0.350031	-5.17685	2.25669e-07	5.67831e-06	chr9	61913284	61914542	-	Rplp1	protein_coding
ENSMUSG00000007950.9	1161.53	-0.761957	0.389577	-1.95586	0.0504821	0.161038	chr8	71456705	71463655	-	Abhd8	protein_coding
ENSMUSG00000007987.12	4711.9	-1.74969	0.359289	-4.86988	1.11665e-06	2.18776e-05	chr5	136908150	136915404	+	Ift22	protein_coding
ENSMUSG00000007989.7	8.40388	-1.23478	1.97191	-0.626187	0.531192	0.770574	chr14	65192449	65262463	-	Fzd3	protein_coding
ENSMUSG00000008028.15	9.72205	-2.04834	1.78913	-1.14488	0.252258	0.495827	chr7	44360043	44385820	-	1700008O03Rik	protein_coding
ENSMUSG00000008035.12	2057.31	1.14348	0.358191	3.19237	0.00141111	0.00945741	chrX	10715013	10719690	+	Mid1ip1	protein_coding
ENSMUSG00000008036.11	11583.2	-1.35712	0.347043	-3.91053	9.20956e-05	0.000962948	chr7	16738410	16749294	+	Ap2s1	protein_coding
ENSMUSG00000008090.14	346.176	-0.196764	0.45421	-0.4332	0.66487	0.857343	chr5	108692382	108706924	+	Fgfrl1	protein_coding
ENSMUSG00000008129.14	42.4153	0.414084	0.937095	0.441881	0.658575	0.852473	chr8	84148025	84172590	+	4930432K21Rik	protein_coding
ENSMUSG00000008136.14	15.6847	6.40728	2.44513	2.62042	0.00878207	0.0420057	chr1	43123074	43196984	-	Fhl2	protein_coding
ENSMUSG00000008140.18	5190.35	-0.609413	0.359517	-1.69509	0.090059	0.246693	chr7	44489937	44496529	-	Emc10	protein_coding
ENSMUSG00000008153.12	8.47871	-1.53621	1.84037	-0.834726	0.403872	0.665318	chr6	124430581	124464794	-	Clstn3	protein_coding
ENSMUSG00000008167.14	618.487	0.390275	0.405336	0.962843	0.335626	0.593079	chr8	85060055	85067124	+	Fbxw9	protein_coding
ENSMUSG00000008193.13	111.051	-1.57198	0.66003	-2.38168	0.0172337	0.071324	chr7	44525993	44532071	-	Spib	protein_coding
ENSMUSG00000008200.15	663.624	1.61945	0.424545	3.81455	0.000136431	0.00133714	chr2	90745370	90781021	+	Fnbp4	protein_coding
ENSMUSG00000008206.16	133.478	-0.201357	0.573416	-0.351153	0.725474	0.878832	chr8	4493026	4531680	+	Cers4	protein_coding
ENSMUSG00000008226.14	147.084	0.220588	0.570454	0.386688	0.698987	0.873071	chr2	73312601	73337818	+	Scrn3	protein_coding
ENSMUSG00000008301.11	632.826	-0.259619	0.420298	-0.617703	0.536771	0.776491	chr18	56562443	56587712	+	Phax	protein_coding
ENSMUSG00000008305.18	429.623	0.769538	0.424003	1.81493	0.0695341	0.204131	chr4	72117142	72200919	-	Tle1	protein_coding
ENSMUSG00000008307.11	4.57782	4.63593	3.2117	1.44345	0.148894	0.350419	chr5	3571566	3584356	+	1700109H08Rik	protein_coding
ENSMUSG00000008318.10	296.732	0.839303	0.470868	1.78246	0.074674	0.214906	chr7	100845847	100863446	-	Relt	protein_coding
ENSMUSG00000008333.12	348.58	0.367303	0.47042	0.780798	0.434921	0.691466	chr2	143063039	143072853	+	Snrpb2	protein_coding
ENSMUSG00000008348.9	34604.4	-2.10285	0.337086	-6.23831	4.42315e-10	2.44546e-08	chr5	125385965	125390202	-	Ubc	protein_coding
ENSMUSG00000008373.16	3876.04	-0.195558	0.348734	-0.560767	0.574956	0.80295	chr7	3629985	3642486	+	Prpf31	protein_coding
ENSMUSG00000008384.8	2968.82	-1.22648	0.366161	-3.34957	0.000809375	0.00599603	chr7	27486910	27490316	+	Sertad1	protein_coding
ENSMUSG00000008393.9	1874.1	-0.624201	0.371391	-1.68071	0.0928189	0.252165	chr16	8658580	8672155	-	Carhsp1	protein_coding
ENSMUSG00000008398.15	2880.87	-0.156736	0.343425	-0.456392	0.648108	0.843942	chr10	93247414	93311135	-	Elk3	protein_coding
ENSMUSG00000008429.8	1282.86	0.605165	0.372934	1.62272	0.10465	0.272777	chr9	25108132	25151820	-	Herpud2	protein_coding
ENSMUSG00000008435.15	1303.04	0.202025	0.36995	0.546087	0.585006	0.808456	chr7	4424770	4445649	-	Rdh13	protein_coding
ENSMUSG00000008438.3	1.74069	3.2431	4.46156	0.726897	0.467289	0.716611	chr12	81558584	81568474	-	Adam21	protein_coding
ENSMUSG00000008450.8	496.277	1.08991	0.418216	2.6061	0.00915809	0.0433827	chr8	105860580	105879330	+	Nutf2	protein_coding
ENSMUSG00000008475.13	13949.2	-0.200642	0.342971	-0.585011	0.55854	0.790036	chr1	152766542	152775597	+	Arpc5	protein_coding
ENSMUSG00000008489.18	0.811938	-1.74762	5.9301	-0.294704	0.76822	0.884309	chr4	91250763	91400785	-	Elavl2	protein_coding
ENSMUSG00000008496.19	1564.39	-0.535901	0.362525	-1.47825	0.139342	0.337111	chr7	25087344	25179726	-	Pou2f2	protein_coding
ENSMUSG00000008540.11	6518.23	0.494392	0.343102	1.44095	0.149599	0.35169	chr6	138140316	138156755	+	Mgst1	protein_coding
ENSMUSG00000008575.17	5.36855	1.13011	2.56064	0.441338	0.658968	0.852644	chr4	82290173	82705750	-	Nfib	protein_coding
ENSMUSG00000008601.12	3.27255	-1.65421	2.90196	-0.57003	0.568657	0.798609	chr3	88542029	88548300	-	Rab25	protein_coding
ENSMUSG00000008604.11	2954.9	0.151853	0.358004	0.424166	0.671444	0.862667	chr3	88553758	88569725	+	Ubqln4	protein_coding
ENSMUSG00000008658.16	1.33493	2.85386	4.88225	0.584538	0.558858	0.790036	chr16	5885355	7411526	+	Rbfox1	protein_coding
ENSMUSG00000008668.15	20136	-2.31845	0.334896	-6.92287	4.42573e-12	4.13478e-10	chr17	33951999	33956001	-	Rps18	protein_coding
ENSMUSG00000008682.13	30439.3	-1.2711	0.337109	-3.77059	0.000162865	0.00155962	chrX	74270812	74273135	+	Rpl10	protein_coding
ENSMUSG00000008683.16	8803.26	-1.71574	0.333135	-5.15028	2.60102e-07	6.44032e-06	chr7	118104372	118116188	-	Rps15a	protein_coding
ENSMUSG00000008690.15	6964.23	-0.502693	0.359677	-1.39762	0.162226	0.372366	chr15	89355719	89372826	+	Ncaph2	protein_coding
ENSMUSG00000008730.17	1425.05	1.91116	0.375655	5.08755	3.62718e-07	8.3941e-06	chr3	103739815	103791563	-	Hipk1	protein_coding
ENSMUSG00000008734.9	136.319	0.878816	0.585101	1.50199	0.133099	0.326083	chr7	118972047	118995211	-	Gprc5b	protein_coding
ENSMUSG00000008763.16	1275.37	1.29491	0.408494	3.16995	0.00152464	0.0101208	chr3	100562208	100685503	-	Man1a2	protein_coding
ENSMUSG00000008822.15	43.3376	0.0611959	0.9089	0.0673296	0.946319	0.966718	chr12	85272398	85288438	-	Acyp1	protein_coding
ENSMUSG00000008845.9	11.9972	1.80476	1.74313	1.03536	0.300503	0.556854	chr6	124304656	124330527	+	Cd163	protein_coding
ENSMUSG00000008855.17	2673.3	0.295123	0.363436	0.812036	0.416771	0.677496	chr11	102194432	102230166	-	Hdac5	protein_coding
ENSMUSG00000008859.8	2836.56	-0.788989	0.346795	-2.27508	0.0229008	0.0889413	chr13	17880571	17944239	-	Rala	protein_coding
ENSMUSG00000008892.12	5539.2	-0.749873	0.33755	-2.22152	0.0263158	0.0986355	chr8	22577075	22593813	-	Vdac3	protein_coding
ENSMUSG00000008932.10	0.786714	2.09275	6.00862	0.348291	0.727622	0.878832	chr4	107968332	108013532	+	Slc1a7	protein_coding
ENSMUSG00000008958.14	4025.26	-1.2112	0.377005	-3.21268	0.00131504	0.0089112	chr3	95111022	95123051	+	Vps72	protein_coding
ENSMUSG00000008976.16	281.075	1.48296	0.541032	2.74098	0.0061256	0.0316312	chr16	84834925	84863779	+	Gabpa	protein_coding
ENSMUSG00000009013.5	5622.64	-1.26315	0.335769	-3.76196	0.00016859	0.00160026	chr5	115297110	115300999	-	Dynll1	protein_coding
ENSMUSG00000009030.14	460.529	1.74649	0.494117	3.53456	0.00040845	0.00337393	chr2	37350074	37359332	-	Pdcl	protein_coding
ENSMUSG00000009035.15	6647.62	0.841908	0.339253	2.48165	0.0130775	0.0574453	chr15	79360684	79403569	-	Tmem184b	protein_coding
ENSMUSG00000009073.16	1748.34	0.125825	0.354396	0.355041	0.722559	0.878832	chr11	4765845	4849536	-	Nf2	protein_coding
ENSMUSG00000009076.10	1414.48	-2.02214	0.370435	-5.45883	4.79289e-08	1.45851e-06	chr11	4704678	4737669	+	Zmat5	protein_coding
ENSMUSG00000009079.16	3184.16	0.631545	0.342373	1.84461	0.0650946	0.194695	chr11	5069689	5099266	-	Ewsr1	protein_coding
ENSMUSG00000009090.17	6441.31	0.555345	0.345268	1.60845	0.107737	0.278926	chr11	4986824	5042791	+	Ap1b1	protein_coding
ENSMUSG00000009092.5	23.054	3.45649	1.50535	2.29614	0.0216682	0.0852698	chr10	75893413	75895941	+	Derl3	protein_coding
ENSMUSG00000009093.7	149.482	-2.91257	0.572417	-5.08819	3.61488e-07	8.37523e-06	chr10	75814943	75822543	-	Gstt4	protein_coding
ENSMUSG00000009108.15	1.97918	3.42872	4.2666	0.803619	0.421617	0.679151	chr3	108092789	108101432	+	Gnat2	protein_coding
ENSMUSG00000009112.4	2293.5	0.351061	0.350913	1.00042	0.317107	0.572126	chr6	120836212	120892842	+	Bcl2l13	protein_coding
ENSMUSG00000009145.6	17.1205	1.90936	1.46266	1.3054	0.191755	0.416004	chr6	83057844	83067318	+	Dqx1	protein_coding
ENSMUSG00000009185.2	461.815	-4.4833	0.430446	-10.4155	2.10772e-25	3.27183e-22	chr11	82115185	82116799	+	Ccl8	protein_coding
ENSMUSG00000009207.15	240.504	0.816445	0.541269	1.50839	0.131455	0.323191	chr2	74520291	74579435	-	Lnpk	protein_coding
ENSMUSG00000009248.6	9.91009	-1.33615	1.71171	-0.780593	0.435042	0.691466	chr7	142966829	142969264	-	Ascl2	protein_coding
ENSMUSG00000009281.6	26.8891	-1.46785	1.12017	-1.31038	0.190068	0.413405	chr6	48569696	48572789	-	Rarres2	protein_coding
ENSMUSG00000009291.13	10098.2	0.171228	0.33359	0.513289	0.607749	0.826194	chr10	77581720	77598732	+	Pttg1ip	protein_coding
ENSMUSG00000009292.18	90.6487	6.48674	1.57748	4.11208	3.92112e-05	0.000463823	chr10	77907722	77970563	-	Trpm2	protein_coding
ENSMUSG00000009293.17	3646.67	0.529527	0.358769	1.47596	0.139956	0.338119	chr10	77622275	77645993	+	Ube2g2	protein_coding
ENSMUSG00000009350.13	1.09644	2.56754	5.28536	0.485783	0.627121	0.834637	chr11	87793581	87804413	+	Mpo	protein_coding
ENSMUSG00000009376.15	2707.6	1.65453	0.40981	4.03731	5.40674e-05	0.000610565	chr6	17463800	17573980	+	Met	protein_coding
ENSMUSG00000009378.4	0.476988	1.38727	6.04639	0.229438	0.818528	0.884896	chr19	34668403	34747289	-	Slc16a12	protein_coding
ENSMUSG00000009394.13	0.786714	2.09275	6.00862	0.348291	0.727622	0.878832	chr6	115134902	115282006	+	Syn2	protein_coding
ENSMUSG00000009406.13	1936.21	0.542766	0.379551	1.43002	0.152711	0.356887	chrX	20933395	20950608	-	Elk1	protein_coding
ENSMUSG00000009418.16	951.994	0.986184	0.377662	2.61129	0.00902026	0.0428203	chr1	135434580	135688105	-	Nav1	protein_coding
ENSMUSG00000009470.17	2077.56	1.56531	0.403382	3.88047	0.000104254	0.00106957	chr13	98839019	98926384	-	Tnpo1	protein_coding
ENSMUSG00000009535.13	598.829	0.981737	0.435034	2.25669	0.0240275	0.0921351	chr18	68300355	68324852	+	Rnmt	protein_coding
ENSMUSG00000009545.14	5.07644	4.77629	3.10677	1.53738	0.1242	0.310092	chr7	143106362	143427042	+	Kcnq1	protein_coding
ENSMUSG00000009549.14	3583.8	-0.416342	0.340984	-1.221	0.222086	0.457268	chr2	118475850	118479711	-	Srp14	protein_coding
ENSMUSG00000009551.2	0.54822	1.56688	6.03499	0.259633	0.795147	0.884896	chr2	32732620	32741016	-	6330409D20Rik	protein_coding
ENSMUSG00000009555.16	4128.52	0.534907	0.354289	1.5098	0.131093	0.322539	chr2	32705784	32713076	-	Cdk9	protein_coding
ENSMUSG00000009563.16	2450.57	-0.702634	0.368589	-1.90628	0.0566135	0.175439	chr2	32757234	32762244	+	Tor2a	protein_coding
ENSMUSG00000009566.12	430.126	0.197477	0.425482	0.464124	0.642559	0.843942	chr2	32682609	32704145	-	Fpgs	protein_coding
ENSMUSG00000009569.14	1082.34	1.92997	0.374965	5.14706	2.64607e-07	6.52752e-06	chr16	13256481	13417529	+	Mrtfb	protein_coding
ENSMUSG00000009575.14	230.526	0.0153987	0.498427	0.0308946	0.975354	0.984781	chr15	103191544	103239816	-	Cbx5	protein_coding
ENSMUSG00000009585.18	2380.25	-0.648146	0.367561	-1.76337	0.0778379	0.221232	chr15	79891659	79915906	+	Apobec3	protein_coding
ENSMUSG00000009614.16	113.513	1.82256	0.643339	2.83297	0.00461171	0.0252824	chr2	27188393	27248337	-	Sardh	protein_coding
ENSMUSG00000009621.18	1499.24	1.15918	0.384965	3.01114	0.00260265	0.0158197	chr2	27262104	27427033	-	Vav2	protein_coding
ENSMUSG00000009628.14	0.953977	2.37834	5.99782	0.396535	0.69171	0.873071	chr8	33516738	33585582	+	Tex15	protein_coding
ENSMUSG00000009630.10	2182.86	0.385702	0.34873	1.10602	0.268718	0.518525	chr8	33599625	33619441	+	Ppp2cb	protein_coding
ENSMUSG00000009640.11	914.635	-0.54165	0.3889	-1.39277	0.163688	0.3746	chr4	117674681	117682273	-	Dmap1	protein_coding
ENSMUSG00000009647.13	461.558	0.728463	0.424211	1.71722	0.0859391	0.238615	chr10	59446984	59616692	-	Mcu	protein_coding
ENSMUSG00000009654.4	334.111	-0.0980922	0.450768	-0.217611	0.827732	0.891003	chr10	59422958	59441778	-	Oit3	protein_coding
ENSMUSG00000009670.11	0.715483	1.96641	6.01412	0.326966	0.743694	0.878832	chrX	100838648	101059667	-	Tex11	protein_coding
ENSMUSG00000009681.10	311.569	0.610139	0.47102	1.29536	0.195197	0.421607	chr10	75060592	75184921	+	Bcr	protein_coding
ENSMUSG00000009687.14	21479.1	-1.97556	0.332387	-5.94356	2.78905e-09	1.21825e-07	chr7	31032722	31042481	-	Fxyd5	protein_coding
ENSMUSG00000009731.4	45.8295	0.404059	0.882335	0.457943	0.646993	0.843942	chrX	7822289	7838280	+	Kcnd1	protein_coding
ENSMUSG00000009733.9	243.375	1.01609	0.505717	2.00922	0.0445142	0.146541	chr15	100498012	100552008	-	Tfcp2	protein_coding
ENSMUSG00000009734.18	0.476988	1.38727	6.04639	0.229438	0.818528	0.884896	chr13	18121098	18397686	-	Pou6f2	protein_coding
ENSMUSG00000009739.17	459.64	0.491661	0.431194	1.14023	0.25419	0.49816	chr15	100575318	100599984	-	Pou6f1	protein_coding
ENSMUSG00000009741.15	1032.88	1.13719	0.387493	2.93473	0.00333839	0.0194034	chr9	113930934	113977202	+	Ubp1	protein_coding
ENSMUSG00000009772.15	1161.33	0.58823	0.394349	1.49165	0.135791	0.330809	chr1	132316126	132333488	+	Nuak2	protein_coding
ENSMUSG00000009828.15	324.555	-0.611866	0.449824	-1.36024	0.173756	0.389642	chr9	78109192	78172107	+	Ick	protein_coding
ENSMUSG00000009863.14	18605.5	-1.60496	0.351714	-4.56325	5.03677e-06	7.947e-05	chr4	140961203	140979193	+	Sdhb	protein_coding
ENSMUSG00000009876.13	9.86007	-1.06279	1.74559	-0.608842	0.542629	0.779575	chr2	152754173	152765037	+	Cox4i2	protein_coding
ENSMUSG00000009894.15	1976.43	0.254845	0.367718	0.693045	0.488281	0.733094	chr11	59407134	59451186	-	Snap47	protein_coding
ENSMUSG00000009905.5	249.367	0.557364	0.49808	1.11902	0.26313	0.510895	chr1	106720459	106759727	-	Kdsr	protein_coding
ENSMUSG00000009907.17	1390.92	0.592125	0.435218	1.36052	0.173664	0.389566	chr1	106764071	106796728	-	Vps4b	protein_coding
ENSMUSG00000009927.9	17587.9	-1.81895	0.330962	-5.49595	3.88619e-08	1.2136e-06	chr9	44407139	44410427	+	Rps25	protein_coding
ENSMUSG00000009941.10	1.02521	2.47679	5.45097	0.454375	0.649559	0.843942	chrX	134944526	134964754	-	Nxf2	protein_coding
ENSMUSG00000009995.17	1747.15	-0.39159	0.352691	-1.11029	0.266874	0.515804	chrX	74281912	74290151	+	Taz	protein_coding
ENSMUSG00000010021.13	62.5992	-0.327748	0.77584	-0.422442	0.672702	0.863888	chr11	114765388	114790739	+	Kif19a	protein_coding
ENSMUSG00000010025.19	2008.88	0.44436	0.370726	1.19862	0.230675	0.468124	chr11	61223417	61267464	-	Aldh3a2	protein_coding
ENSMUSG00000010044.12	3.51549	-6.13579	3.3853	-1.81248	0.0699122	0.204445	chr9	107547298	107551319	+	Zmynd10	protein_coding
ENSMUSG00000010045.2	4382.18	-0.515601	0.371051	-1.38957	0.16466	0.376142	chr9	107533945	107538673	+	Tmem115	protein_coding
ENSMUSG00000010047.12	2878.43	-0.374668	0.373799	-1.00233	0.316186	0.571384	chr9	107567945	107572779	+	Hyal2	protein_coding
ENSMUSG00000010048.10	632.459	0.632629	0.416288	1.51969	0.128589	0.317849	chr9	107587642	107593385	+	Ifrd2	protein_coding
ENSMUSG00000010051.15	26.1394	1.06908	1.15916	0.92229	0.356377	0.615938	chr9	107576927	107581710	+	Hyal1	protein_coding
ENSMUSG00000010054.4	1869.25	-0.0476675	0.370286	-0.128732	0.89757	0.936942	chr9	107563255	107566112	+	Tusc2	protein_coding
ENSMUSG00000010057.8	767.584	-0.616273	0.398727	-1.5456	0.1222	0.306544	chr9	107542226	107545706	+	Nprl2	protein_coding
ENSMUSG00000010064.15	1.54863	3.05805	5.11888	0.597405	0.550237	0.783778	chr9	107650634	107669530	-	Slc38a3	protein_coding
ENSMUSG00000010066.15	3.01327	-5.91339	3.60766	-1.63912	0.101188	0.266333	chr9	107399612	107529343	+	Cacna2d2	protein_coding
ENSMUSG00000010067.13	831.229	-0.374565	0.380152	-0.985303	0.324475	0.580077	chr9	107551555	107562267	+	Rassf1	protein_coding
ENSMUSG00000010080.15	1.16767	2.653	5.19143	0.511034	0.609327	0.826194	chr11	94489599	94499974	-	Epn3	protein_coding
ENSMUSG00000010095.13	82545.1	-0.636056	0.354294	-1.79527	0.07261	0.210437	chr19	8706882	8723369	-	Slc3a2	protein_coding
ENSMUSG00000010097.15	1487.08	0.088692	0.35723	0.248277	0.80392	0.884896	chr19	8757073	8770922	+	Nxf1	protein_coding
ENSMUSG00000010110.17	4550.49	-0.860268	0.354896	-2.424	0.0153506	0.0652229	chr19	8741413	8756069	+	Stx5a	protein_coding
ENSMUSG00000010122.14	2.5274	3.7796	3.87866	0.974459	0.329829	0.586582	chr11	61343401	61378345	-	Slc47a1	protein_coding
ENSMUSG00000010142.12	513.14	0.405306	0.409576	0.989575	0.322382	0.577665	chr11	61126755	61149372	+	Tnfrsf13b	protein_coding
ENSMUSG00000010154.7	1.59865	0.12398	4.05806	0.0305516	0.975627	0.984781	chr8	123332713	123369515	+	Spire2	protein_coding
ENSMUSG00000010175.13	2.64507	3.83248	3.84012	0.998009	0.318275	0.572415	chr1	190118035	190170714	-	Prox1	protein_coding
ENSMUSG00000010277.7	12652.2	1.81369	0.335919	5.3992	6.69382e-08	1.96911e-06	chr11	78261752	78290623	+	2610507B11Rik	protein_coding
ENSMUSG00000010290.7	287.399	1.6642	0.479182	3.47301	0.000514663	0.00410835	chr1	43098710	43115947	+	AI597479	protein_coding
ENSMUSG00000010307.7	3152.23	-0.141442	0.354547	-0.398938	0.689939	0.873071	chr7	47050601	47054777	+	Tmem86a	protein_coding
ENSMUSG00000010311.15	0.715483	1.96641	6.01412	0.326966	0.743694	0.878832	chr1	133897199	133907999	-	Optc	protein_coding
ENSMUSG00000010342.16	4.17249	1.86461	2.84058	0.656421	0.511553	0.754892	chr11	87405065	87555823	+	Tex14	protein_coding
ENSMUSG00000010358.13	18257.3	-1.44454	0.365964	-3.94721	7.90681e-05	0.000848269	chr11	101448407	101458698	+	Ifi35	protein_coding
ENSMUSG00000010362.9	273.848	-0.824546	0.467852	-1.76241	0.0780004	0.221571	chr11	101627195	101636100	+	Rdm1	protein_coding
ENSMUSG00000010376.15	5227.9	-1.78857	0.336596	-5.31371	1.07418e-07	2.93727e-06	chr14	55662263	55672124	-	Nedd8	protein_coding
ENSMUSG00000010392.8	2266.07	0.364768	0.348273	1.04736	0.294933	0.550744	chr11	76726602	76763579	-	Gosr1	protein_coding
ENSMUSG00000010406.12	5185.66	-2.31822	0.336664	-6.88586	5.74412e-12	5.15085e-10	chr14	54426909	54429756	+	Mrpl52	protein_coding
ENSMUSG00000010453.12	1992.55	1.15127	0.35487	3.2442	0.00117782	0.00815661	chr1	36335730	36369181	-	Kansl3	protein_coding
ENSMUSG00000010461.15	31.3386	1.98831	1.14874	1.73087	0.0834756	0.233251	chr10	23102963	23350786	-	Eya4	protein_coding
ENSMUSG00000010476.14	1.40616	2.92426	4.79189	0.610252	0.541695	0.778648	chr7	137193673	137314445	-	Ebf3	protein_coding
ENSMUSG00000010517.7	1968.64	-0.700177	0.350202	-1.99935	0.0455703	0.149142	chr4	109676588	109963960	+	Faf1	protein_coding
ENSMUSG00000010529.6	0.476988	1.38727	6.04639	0.229438	0.818528	0.884896	chr12	111484609	111485823	-	Gm266	protein_coding
ENSMUSG00000010538.14	27.1486	-2.96877	1.11065	-2.673	0.00751757	0.0373656	chr3	88282757	88296999	-	Tsacc	protein_coding
ENSMUSG00000010554.14	514.9	-0.419056	0.449981	-0.931275	0.351711	0.610226	chr11	74770830	74828525	+	Mettl16	protein_coding
ENSMUSG00000010607.8	717.833	-1.15603	0.424054	-2.72615	0.00640787	0.0327369	chr9	22156846	22158358	+	Pigyl	protein_coding
ENSMUSG00000010608.15	803.628	1.06953	0.452374	2.36425	0.0180667	0.0740576	chr12	83631236	83683123	+	Rbm25	protein_coding
ENSMUSG00000010609.15	5400.97	-0.0368622	0.343675	-0.107259	0.914584	0.947326	chr1	180227004	180263438	-	Psen2	protein_coding
ENSMUSG00000010651.4	10.8556	0.379525	1.67291	0.226865	0.820528	0.88625	chr9	119148023	119157093	-	Acaa1b	protein_coding
ENSMUSG00000010660.3	510.186	0.00313856	0.430258	0.0072946	0.99418	0.996805	chr9	119071527	119093502	-	Plcd1	protein_coding
ENSMUSG00000010663.5	2244.71	1.34516	0.349406	3.84985	0.000118192	0.00118899	chr19	10182888	10196877	+	Fads1	protein_coding
ENSMUSG00000010721.15	99.1127	1.721	0.674365	2.55202	0.0107099	0.0491085	chr5	29229802	29378390	-	Lmbr1	protein_coding
ENSMUSG00000010751.15	288.742	0.145005	0.460547	0.314853	0.752873	0.884309	chr7	143634806	143649661	-	Tnfrsf22	protein_coding
ENSMUSG00000010755.17	4201.6	0.220551	0.34728	0.635081	0.525376	0.766656	chr7	143557230	143600090	-	Cars	protein_coding
ENSMUSG00000010825.17	0.619451	1.72985	6.02578	0.287075	0.774055	0.884309	chr5	143357338	143392152	+	Grid2ip	protein_coding
ENSMUSG00000010830.8	202.276	-0.32593	0.569095	-0.572716	0.566837	0.797055	chr15	79516411	79527739	+	Kdelr3	protein_coding
ENSMUSG00000010911.12	875.028	-1.71915	0.37714	-4.55837	5.15511e-06	8.08943e-05	chr2	103073675	103092644	+	Apip	protein_coding
ENSMUSG00000010914.10	840.218	0.390148	0.379975	1.02677	0.304527	0.561272	chr2	103021075	103073513	-	Pdhx	protein_coding
ENSMUSG00000010936.11	5622.35	-0.311191	0.345031	-0.901924	0.367097	0.627613	chr8	110618585	110720398	+	Vac14	protein_coding
ENSMUSG00000011008.13	7225.32	1.12181	0.33894	3.30975	0.000933787	0.00675456	chr3	146149833	146195513	+	Mcoln2	protein_coding
ENSMUSG00000011096.17	5548.81	-0.876613	0.365819	-2.3963	0.0165614	0.0692231	chr7	44848991	44855421	+	Akt1s1	protein_coding
ENSMUSG00000011114.18	7087.81	-1.46803	0.352183	-4.16836	3.06798e-05	0.000374061	chr9	37648763	37657312	-	Tbrg1	protein_coding
ENSMUSG00000011118.4	2.14645	3.54699	4.52391	0.784054	0.433009	0.690334	chr9	37659902	37669235	-	Panx3	protein_coding
ENSMUSG00000011148.14	1169.78	2.12183	0.372981	5.68885	1.27901e-08	4.67579e-07	chr12	112620045	112641360	+	Adssl1	protein_coding
ENSMUSG00000011154.17	1.97918	3.42872	4.2666	0.803619	0.421617	0.679151	chr7	83774101	83794880	-	Cfap161	protein_coding
ENSMUSG00000011158.8	805.031	0.53583	0.388204	1.38028	0.167501	0.380564	chr12	112960085	113000704	-	Brf1	protein_coding
ENSMUSG00000011171.11	12.517	2.51715	1.78558	1.40971	0.158625	0.366546	chr12	116077726	116146261	+	Vipr2	protein_coding
ENSMUSG00000011179.8	2939.06	0.50324	0.352848	1.42622	0.153804	0.358809	chr12	17544794	17551505	+	Odc1	protein_coding
ENSMUSG00000011254.16	268.337	-0.639874	0.465136	-1.37567	0.168924	0.382591	chr11	45946843	45955494	-	Thg1l	protein_coding
ENSMUSG00000011256.16	181.267	2.08672	0.556494	3.74976	0.000177007	0.00166449	chr11	46055992	46147343	+	Adam19	protein_coding
ENSMUSG00000011257.19	1245.41	1.09261	0.365134	2.99237	0.00276822	0.016606	chr4	123262351	123298925	+	Pabpc4	protein_coding
ENSMUSG00000011267.8	155.267	-2.96967	0.595777	-4.98454	6.21106e-07	1.32214e-05	chr7	19577287	19580656	+	Zfp296	protein_coding
ENSMUSG00000011306.7	1965.21	-0.45764	0.351492	-1.30199	0.192919	0.417536	chr8	70042813	70072347	+	Sugp1	protein_coding
ENSMUSG00000011382.8	211.948	0.785249	0.551292	1.42438	0.154336	0.359643	chr7	45470987	45488805	-	Dhdh	protein_coding
ENSMUSG00000011427.16	132.59	0.472945	0.613469	0.770935	0.440745	0.697294	chr7	29816114	29831005	+	Zfp790	protein_coding
ENSMUSG00000011589.9	5.1977	2.22236	2.63063	0.844801	0.398222	0.660051	chr17	55986509	55996881	+	Fsd1	protein_coding
ENSMUSG00000011658.16	490.89	-0.0873266	0.419874	-0.207983	0.835242	0.897376	chr7	44896079	44902631	+	Fuz	protein_coding
ENSMUSG00000011751.16	10.9396	5.88452	2.60656	2.25758	0.0239721	0.0919515	chr7	27356383	27447686	-	Sptbn4	protein_coding
ENSMUSG00000011752.7	7136.64	3.02196	0.33906	8.91276	4.97773e-19	2.95443e-16	chr19	41911923	41918660	+	Pgam1	protein_coding
ENSMUSG00000011831.16	420.78	0.455928	0.548958	0.830534	0.406237	0.666872	chr5	107744795	107875107	-	Evi5	protein_coding
ENSMUSG00000011832.15	302.139	0.297519	0.456315	0.652004	0.514399	0.757436	chr8	4166567	4211257	+	Evi5l	protein_coding
ENSMUSG00000011837.4	3065.52	-1.25233	0.359061	-3.4878	0.000487016	0.00392021	chr8	4253080	4256220	+	Snapc2	protein_coding
ENSMUSG00000011877.13	8259.5	-0.266717	0.352145	-0.757408	0.448806	0.704488	chr11	77493562	77507786	+	Git1	protein_coding
ENSMUSG00000011884.13	8733.77	0.889047	0.337541	2.6339	0.00844114	0.040743	chr5	114669398	114690984	-	Gltp	protein_coding
ENSMUSG00000011958.17	4345.81	-0.339953	0.355457	-0.956384	0.338879	0.59693	chr9	69989466	70008317	+	Bnip2	protein_coding
ENSMUSG00000011960.12	766.397	1.30447	0.420492	3.10226	0.00192052	0.0122918	chr15	98538689	98570923	-	Ccnt1	protein_coding
ENSMUSG00000012017.4	124.491	-0.462235	0.611077	-0.756426	0.449394	0.705137	chr16	17797282	17808293	+	Scarf2	protein_coding
ENSMUSG00000012076.8	173.481	0.157528	0.546554	0.28822	0.773178	0.884309	chr12	55836324	55869736	+	Brms1l	protein_coding
ENSMUSG00000012114.17	5042.09	-0.288838	0.340464	-0.848366	0.396234	0.658526	chr16	17651208	17732891	-	Med15	protein_coding
ENSMUSG00000012117.13	3694.55	-0.013177	0.353909	-0.0372327	0.970299	0.981419	chr4	133969028	134000918	-	Dhdds	protein_coding
ENSMUSG00000012123.17	2.26411	3.61099	4.01185	0.900081	0.368077	0.627613	chr4	134060815	134092504	+	Crybg2	protein_coding
ENSMUSG00000012126.16	176.428	-1.40526	0.543199	-2.58701	0.00968142	0.045488	chr4	134102570	134127593	+	Ubxn11	protein_coding
ENSMUSG00000012296.16	1282.72	-0.129654	0.374566	-0.346145	0.729234	0.878832	chr17	46257851	46283026	-	Tjap1	protein_coding
ENSMUSG00000012396.12	1.2389	2.73593	5.58304	0.490044	0.624103	0.834637	chr6	122707489	122714633	+	Nanog	protein_coding
ENSMUSG00000012405.16	16437.3	-1.04415	0.35238	-2.96312	0.00304535	0.0179619	chr14	18267823	18271391	-	Rpl15	protein_coding
ENSMUSG00000012422.14	1637.65	-1.17056	0.389643	-3.00418	0.00266297	0.0161039	chr13	90089123	90143907	+	Tmem167	protein_coding
ENSMUSG00000012428.9	13.9401	-0.608844	1.46507	-0.415573	0.677722	0.868566	chr5	7960457	7982213	+	Steap4	protein_coding
ENSMUSG00000012429.9	225.793	-1.02954	0.493787	-2.08498	0.0370712	0.127727	chr13	17695192	17699748	+	Mplkip	protein_coding
ENSMUSG00000012483.4	70.8349	-1.47385	0.717607	-2.05384	0.0399913	0.135293	chr6	8255936	8259173	-	Rpa3	protein_coding
ENSMUSG00000012519.14	6316.27	-0.500185	0.338665	-1.47693	0.139694	0.337751	chr8	111311797	111338177	-	Mlkl	protein_coding
ENSMUSG00000012535.14	1370.55	0.973361	0.38046	2.55838	0.0105162	0.0484073	chr6	29540827	29609887	-	Tnpo3	protein_coding
ENSMUSG00000012609.19	153.98	0.923346	0.56391	1.6374	0.101547	0.266965	chr12	85824659	86061893	+	Ttll5	protein_coding
ENSMUSG00000012640.16	196.421	1.64431	0.616564	2.66689	0.00765575	0.0377948	chr7	43296197	43313294	-	Zfp715	protein_coding
ENSMUSG00000012705.16	4.80441	-3.34082	2.48786	-1.34285	0.179321	0.397145	chr8	3655770	3660110	+	Retn	protein_coding
ENSMUSG00000012777.14	0.929177	2.31971	5.99987	0.386627	0.699033	0.873071	chr7	44252148	44257378	-	Acp4	protein_coding
ENSMUSG00000012819.15	8.44058	2.98422	2.27431	1.31214	0.189472	0.412378	chr10	60302748	60696490	-	Cdh23	protein_coding
ENSMUSG00000012848.15	74242	-2.20457	0.353601	-6.23463	4.52845e-10	2.49683e-08	chr7	12922290	12926686	+	Rps5	protein_coding
ENSMUSG00000012889.8	36.867	1.07978	1.0817	0.998227	0.318169	0.572415	chr8	84125989	84132527	+	Podnl1	protein_coding
ENSMUSG00000013033.16	73.7226	2.02887	0.795823	2.54939	0.0107911	0.0493796	chr8	83900105	83941954	+	Adgrl1	protein_coding
ENSMUSG00000013076.17	138.562	1.32031	0.593042	2.22633	0.0259924	0.0978776	chr9	14541966	14645056	-	Amotl1	protein_coding
ENSMUSG00000013089.15	1668.02	0.855613	0.36016	2.37565	0.0175182	0.0722494	chr16	22381309	22439719	-	Etv5	protein_coding
ENSMUSG00000013150.15	62.486	-0.476691	0.767672	-0.620957	0.534628	0.774213	chr8	105713854	105758664	-	Gfod2	protein_coding
ENSMUSG00000013155.10	88.4694	-0.226462	0.663568	-0.341279	0.732893	0.878832	chr8	105703651	105708210	-	Enkd1	protein_coding
ENSMUSG00000013160.7	16549.2	-0.589013	0.340515	-1.72977	0.0836714	0.233668	chr8	105524465	105566047	-	Atp6v0d1	protein_coding
ENSMUSG00000013236.17	1808.61	3.12646	0.382708	8.16932	3.10128e-16	8.34452e-14	chr17	56412426	56476483	-	Ptprs	protein_coding
ENSMUSG00000013275.9	420.354	1.53662	0.447666	3.43252	0.000598011	0.00468109	chr1	131827493	131848865	+	Slc41a1	protein_coding
ENSMUSG00000013338.16	0.619451	1.72985	6.02578	0.287075	0.774055	0.884309	chr2	156019139	156052947	-	Fer1l4	protein_coding
ENSMUSG00000013353.10	5.24814	0.304265	2.38179	0.127746	0.89835	0.937417	chr7	43492044	43505940	-	4931406B18Rik	protein_coding
ENSMUSG00000013367.5	92.3108	0.302723	0.659248	0.459195	0.646094	0.843942	chr7	43472904	43490075	-	Iglon5	protein_coding
ENSMUSG00000013415.9	97.1503	1.96251	0.687381	2.85505	0.00430299	0.0239082	chr11	95957163	96005940	-	Igf2bp1	protein_coding
ENSMUSG00000013418.8	8.0344	5.44579	2.77311	1.96378	0.0495552	0.15881	chr11	95865943	95914891	-	B4galnt2	protein_coding
ENSMUSG00000013419.7	279.051	0.874626	0.48107	1.81809	0.069051	0.203127	chr9	121759330	121771742	+	Zfp651	protein_coding
ENSMUSG00000013465.19	3461.65	0.126664	0.359139	0.352687	0.724323	0.878832	chr2	25199712	25211489	-	Nelfb	protein_coding
ENSMUSG00000013483.14	8.70028	5.55659	2.71361	2.04768	0.0405917	0.136866	chr11	119307768	119345375	+	Card14	protein_coding
ENSMUSG00000013495.15	1610.02	-0.414471	0.355311	-1.1665	0.243412	0.48495	chr5	108629770	108648782	+	Tmem175	protein_coding
ENSMUSG00000013523.13	5.44909	-3.32979	2.56683	-1.29724	0.19455	0.420345	chr2	170346991	170427845	-	Bcas1	protein_coding
ENSMUSG00000013584.5	287.837	-0.168078	0.502044	-0.334787	0.737786	0.878832	chr9	71215789	71296243	+	Aldh1a2	protein_coding
ENSMUSG00000013593.12	9697.13	-0.385301	0.356114	-1.08196	0.279271	0.530567	chr1	171234853	171251388	-	Ndufs2	protein_coding
ENSMUSG00000013611.14	1.2637	2.77976	5.0219	0.553528	0.579902	0.804179	chr15	36504062	36555573	-	Snx31	protein_coding
ENSMUSG00000013622.15	2148.1	-1.54246	0.348155	-4.43039	9.40644e-06	0.000136366	chr5	31048312	31054623	+	Atraid	protein_coding
ENSMUSG00000013629.16	1153.43	1.47536	0.379801	3.88456	0.000102517	0.00105443	chr5	31054780	31078479	+	Cad	protein_coding
ENSMUSG00000013646.17	923.974	0.618166	0.380738	1.6236	0.104461	0.272425	chr11	58330724	58347728	+	Sh3bp5l	protein_coding
ENSMUSG00000013662.6	1083.2	0.71411	0.464629	1.53695	0.124306	0.310092	chr19	32671638	32739786	-	Atad1	protein_coding
ENSMUSG00000013663.7	698.403	1.3739	0.453449	3.02989	0.00244641	0.0150468	chr19	32757497	32826160	+	Pten	protein_coding
ENSMUSG00000013698.12	22247.1	-0.457638	0.337578	-1.35565	0.175211	0.39173	chr1	172196728	172206804	-	Pea15a	protein_coding
ENSMUSG00000013701.13	1924.62	0.306994	0.353515	0.868405	0.385172	0.646224	chr14	32180162	32201898	-	Timm23	protein_coding
ENSMUSG00000013707.3	5987.52	-1.51816	0.357107	-4.25128	2.12549e-05	0.000274424	chr3	95139521	95142360	-	Tnfaip8l2	protein_coding
ENSMUSG00000013736.16	388.8	0.682842	0.505776	1.35009	0.176988	0.393958	chr6	106769120	106782474	+	Trnt1	protein_coding
ENSMUSG00000013787.15	13091.6	0.486516	0.361329	1.34647	0.178153	0.395502	chr17	34898469	34914052	+	Ehmt2	protein_coding
ENSMUSG00000013822.7	3600.75	-1.51605	0.363171	-4.17448	2.98662e-05	0.00036616	chr9	22112989	22117172	-	Elof1	protein_coding
ENSMUSG00000013833.15	2447.83	0.218265	0.37226	0.586324	0.557658	0.790036	chr10	79894708	79908923	-	Med16	protein_coding
ENSMUSG00000013846.10	23663.4	-0.17571	0.344082	-0.510663	0.609587	0.826378	chr15	67102875	67176830	-	St3gal1	protein_coding
ENSMUSG00000013858.14	10664.2	-0.748262	0.371174	-2.01593	0.0438073	0.144971	chr10	79974948	79984330	-	Tmem259	protein_coding
ENSMUSG00000013878.18	118.101	0.64681	0.654223	0.988669	0.322825	0.578203	chr8	26119368	26151790	+	Rnf170	protein_coding
ENSMUSG00000013921.15	94.8811	1.7113	0.701003	2.44121	0.014638	0.0629035	chr7	30291728	30308367	+	Clip3	protein_coding
ENSMUSG00000013928.13	1.88315	3.34956	4.27566	0.783401	0.433391	0.690334	chr7	30280094	30290237	+	Thap8	protein_coding
ENSMUSG00000013936.12	1.40616	2.92426	4.79189	0.610252	0.541695	0.778648	chr5	122100951	122113472	+	Myl2	protein_coding
ENSMUSG00000013973.12	1539.42	-0.458187	0.375302	-1.22085	0.222143	0.457293	chr1	171329145	171342331	+	Dedd	protein_coding
ENSMUSG00000013974.3	39.0539	0.432809	0.942139	0.45939	0.645954	0.843942	chr8	3665754	3669259	+	Mcemp1	protein_coding
ENSMUSG00000013997.10	1665.06	-0.884049	0.361521	-2.44536	0.0144708	0.0623311	chr1	171338008	171345646	-	Nit1	protein_coding
ENSMUSG00000014030.15	2.55707	-2.87971	3.28258	-0.87727	0.38034	0.641583	chr4	44524757	44710487	-	Pax5	protein_coding
ENSMUSG00000014039.18	133.246	0.110588	0.576596	0.191795	0.847903	0.904685	chr16	97791467	97851850	-	Prdm15	protein_coding
ENSMUSG00000014074.17	443.86	0.117318	0.453158	0.258889	0.795721	0.884896	chr16	32277459	32301434	+	Rnf168	protein_coding
ENSMUSG00000014075.15	225.252	-0.161772	0.512764	-0.315491	0.752389	0.884309	chr16	32419702	32429099	+	Tctex1d2	protein_coding
ENSMUSG00000014077.13	3139.7	0.940674	0.343076	2.74188	0.00610883	0.031585	chr2	119547697	119587027	+	Chp1	protein_coding
ENSMUSG00000014158.12	141.931	1.25256	0.582463	2.15046	0.0315188	0.113237	chr5	114622152	114658421	-	Trpv4	protein_coding
ENSMUSG00000014164.15	5.19727	4.81718	3.083	1.5625	0.11817	0.299633	chr13	58000228	58113592	-	Klhl3	protein_coding
ENSMUSG00000014177.10	278.598	3.89925	0.592628	6.57959	4.71736e-11	3.27135e-09	chr11	62879455	62916780	+	Tvp23b	protein_coding
ENSMUSG00000014195.15	2165.85	-0.358856	0.352879	-1.01694	0.309183	0.566849	chr11	100582818	100620168	-	Dnajc7	protein_coding
ENSMUSG00000014198.15	4.41944	-2.11047	2.51477	-0.839233	0.401338	0.663473	chr11	100627543	100692455	-	Zfp385c	protein_coding
ENSMUSG00000014226.10	1559.37	0.331856	0.4459	0.744237	0.456733	0.711374	chr1	160202367	160212875	-	Cacybp	protein_coding
ENSMUSG00000014232.14	197.008	-2.17531	0.512227	-4.24677	2.16874e-05	0.000278656	chr16	3908801	3941147	+	Cluap1	protein_coding
ENSMUSG00000014243.5	398.382	-1.14075	0.425522	-2.68083	0.00734403	0.0366838	chr11	62267224	62281375	-	Zswim7	protein_coding
ENSMUSG00000014245.8	266.092	-0.815812	0.466337	-1.7494	0.0802214	0.226352	chr11	62458460	62514417	+	Pigl	protein_coding
ENSMUSG00000014294.4	3505.43	-2.29691	0.341739	-6.72124	1.80179e-11	1.43716e-09	chr18	36742332	36744557	-	Ndufa2	protein_coding
ENSMUSG00000014301.13	664.581	-2.0977	0.392391	-5.34595	8.99418e-08	2.52087e-06	chr16	4616464	4624988	-	Pam16	protein_coding
ENSMUSG00000014303.13	29.9636	4.87337	1.74903	2.78632	0.00533105	0.0283032	chr16	4594713	4624924	+	Glis2	protein_coding
ENSMUSG00000014313.15	2336.08	-0.846214	0.347351	-2.43619	0.0148427	0.0635685	chr15	35925886	35938246	-	Cox6c	protein_coding
ENSMUSG00000014329.14	23.4816	-0.0578795	1.1614	-0.049836	0.960253	0.974058	chr10	70922832	71159700	-	Bicc1	protein_coding
ENSMUSG00000014349.7	7804.33	-0.0951359	0.345235	-0.275569	0.782879	0.884896	chr11	96047432	96065388	-	Ube2z	protein_coding
ENSMUSG00000014353.15	437.732	1.11038	0.483673	2.29573	0.0216914	0.0853112	chr2	128818118	128854261	+	Tmem87b	protein_coding
ENSMUSG00000014355.10	2889.6	0.788086	0.350026	2.2515	0.0243537	0.0932027	chr2	128610104	128687391	-	Anapc1	protein_coding
ENSMUSG00000014361.5	1392.55	2.65454	0.371157	7.15208	8.54742e-13	9.42552e-11	chr2	128698956	128802894	+	Mertk	protein_coding
ENSMUSG00000014402.15	3377.62	-0.671032	0.340806	-1.96895	0.0489584	0.157229	chr7	46888949	46919969	-	Tsg101	protein_coding
ENSMUSG00000014418.16	1089.91	1.43345	0.371244	3.86119	0.000112835	0.00114307	chr7	46760466	46796064	-	Hps5	protein_coding
ENSMUSG00000014426.9	523.624	0.8699	0.410156	2.1209	0.0339301	0.119267	chr17	12227621	12318796	-	Map3k4	protein_coding
ENSMUSG00000014444.17	17891.6	1.32353	0.361643	3.65978	0.000252434	0.00226405	chr8	122481698	122551329	-	Piezo1	protein_coding
ENSMUSG00000014470.4	3315.58	0.123273	0.354978	0.347269	0.728389	0.878832	chr8	122466147	122476064	-	Rnf166	protein_coding
ENSMUSG00000014496.8	439.776	2.39622	0.479531	4.99702	5.82233e-07	1.25261e-05	chr14	31698768	31830651	-	Ankrd28	protein_coding
ENSMUSG00000014498.9	3428.06	3.42303	0.376225	9.09836	9.17082e-20	6.38162e-17	chr10	128377115	128408704	+	Ankrd52	protein_coding
ENSMUSG00000014503.15	4.36899	-0.76291	2.51214	-0.303689	0.761365	0.884309	chr18	34408489	34444116	+	Pkd2l2	protein_coding
ENSMUSG00000014504.16	370.669	-0.0161144	0.463689	-0.0347526	0.972277	0.982747	chr18	34330847	34336599	+	Srp19	protein_coding
ENSMUSG00000014543.14	6.83849	-5.53937	2.51895	-2.19908	0.0278721	0.103071	chr6	129831154	129876672	-	Klra17	protein_coding
ENSMUSG00000014547.10	2525.12	0.849783	0.346799	2.45036	0.0142714	0.0616168	chr14	62837678	62961509	+	Wdfy2	protein_coding
ENSMUSG00000014550.14	822.161	0.448598	0.382095	1.17405	0.240376	0.480705	chr6	92186712	92214925	-	Rbsn	protein_coding
ENSMUSG00000014551.8	758.736	-1.06726	0.381817	-2.79522	0.00518646	0.0276959	chr6	92169525	92184033	-	Mrps25	protein_coding
ENSMUSG00000014554.13	1148.77	-1.17819	0.388263	-3.03451	0.00240927	0.0148546	chr6	83480217	83506969	-	Dguok	protein_coding
ENSMUSG00000014592.20	82.8329	-1.15895	0.675395	-1.71596	0.0861685	0.239021	chr4	150917322	151861876	-	Camta1	protein_coding
ENSMUSG00000014599.10	4149.99	0.588456	0.354044	1.6621	0.0964928	0.258836	chr3	107741048	107760469	-	Csf1	protein_coding
ENSMUSG00000014601.13	3244.55	0.41149	0.356314	1.15485	0.248151	0.490614	chr3	107612532	107631694	-	Strip1	protein_coding
ENSMUSG00000014602.15	163.456	1.83387	0.587134	3.12343	0.00178759	0.0115509	chr1	93015464	93101951	-	Kif1a	protein_coding
ENSMUSG00000014606.14	10432.5	-0.85422	0.346946	-2.46211	0.013812	0.0600964	chr11	70644196	70647479	-	Slc25a11	protein_coding
ENSMUSG00000014609.16	4.27296	-0.83553	2.54903	-0.327784	0.743075	0.878832	chr11	70614883	70619216	-	Chrne	protein_coding
ENSMUSG00000014633.15	158.208	-1.72423	0.591084	-2.91707	0.00353339	0.0202798	chr8	116888685	116921455	-	Cmc2	protein_coding
ENSMUSG00000014668.15	644.942	1.52583	0.399139	3.82281	0.000131941	0.00130008	chr5	110135842	110171972	+	Chfr	protein_coding
ENSMUSG00000014686.8	67.5457	-0.470958	0.745485	-0.631747	0.527552	0.768343	chr7	19852097	19861299	-	Ceacam16	protein_coding
ENSMUSG00000014748.13	4605.26	0.235068	0.345517	0.680338	0.496291	0.741384	chr6	83768885	83775813	-	Tex261	protein_coding
ENSMUSG00000014763.8	1125.28	0.0611295	0.37014	0.165152	0.868824	0.917231	chr17	15396202	15433583	+	Fam120b	protein_coding
ENSMUSG00000014767.17	382.297	1.84464	0.450411	4.09545	4.21341e-05	0.000494146	chr17	15499888	15528379	+	Tbp	protein_coding
ENSMUSG00000014769.10	11142	-1.67566	0.33201	-5.047	4.48791e-07	1.00629e-05	chr17	15475021	15499751	-	Psmb1	protein_coding
ENSMUSG00000014771.13	781.175	-1.73257	0.381376	-4.54295	5.54737e-06	8.65115e-05	chr17	15519208	15527301	-	Pdcd2	protein_coding
ENSMUSG00000014773.13	18.5551	1.67804	1.39037	1.20689	0.227473	0.463917	chr17	15367354	15376872	-	Dll1	protein_coding
ENSMUSG00000014776.7	98.9043	-0.842315	0.650401	-1.29507	0.195296	0.42173	chr8	105276140	105281939	+	Nol3	protein_coding
ENSMUSG00000014778.10	703.71	2.28953	0.401863	5.69728	1.2173e-08	4.47453e-07	chr8	105329163	105347953	-	Fhod1	protein_coding
ENSMUSG00000014782.16	1.40616	2.92426	4.79189	0.610252	0.541695	0.778648	chr8	105373274	105382862	+	Plekhg4	protein_coding
ENSMUSG00000014786.8	73.3413	1.01088	0.74765	1.35208	0.176349	0.392924	chr8	105348843	105369881	+	Slc9a5	protein_coding
ENSMUSG00000014791.10	50.8226	1.11017	0.881776	1.25902	0.208023	0.440402	chr8	105305601	105310760	+	Elmo3	protein_coding
ENSMUSG00000014813.9	5.74549	4.96142	2.99941	1.65413	0.0981011	0.262001	chr14	69029238	69041804	+	Stc1	protein_coding
ENSMUSG00000014837.15	168.683	0.236644	0.548345	0.43156	0.666062	0.858331	chr8	105280409	105289864	-	4931428F04Rik	protein_coding
ENSMUSG00000014846.12	30.2121	-1.68501	1.07144	-1.57266	0.115799	0.295313	chr8	105467493	105471526	-	Tppp3	protein_coding
ENSMUSG00000014850.15	125.189	-0.273366	0.61405	-0.445184	0.656186	0.850581	chr13	92211872	92355003	-	Msh3	protein_coding
ENSMUSG00000014852.16	11.9349	-0.27882	1.61599	-0.172538	0.863015	0.912626	chr2	26973416	27009628	+	Adamts13	protein_coding
ENSMUSG00000014856.12	3819	-1.60751	0.341275	-4.71032	2.47332e-06	4.3176e-05	chr8	105326354	105335219	+	Tmem208	protein_coding
ENSMUSG00000014859.9	2240.52	0.104676	0.350081	0.299004	0.764937	0.884309	chr8	105297663	105305370	+	E2f4	protein_coding
ENSMUSG00000014867.9	31964	0.35705	0.345132	1.03453	0.300888	0.557466	chr2	26920040	26933928	-	Surf4	protein_coding
ENSMUSG00000014873.15	542.24	-1.19866	0.401886	-2.9826	0.00285814	0.0170391	chr2	26916367	26920183	+	Surf2	protein_coding
ENSMUSG00000014905.4	1210.19	1.78714	0.411032	4.34795	1.37419e-05	0.000187753	chr12	44205559	44210326	-	Dnajb9	protein_coding
ENSMUSG00000014907.10	203.784	0.671316	0.515444	1.3024	0.192779	0.417277	chr8	66860217	66890564	+	Naf1	protein_coding
ENSMUSG00000014932.15	6.4862	2.57825	2.46183	1.04729	0.294967	0.550744	chr5	32611171	32687057	+	Yes1	protein_coding
ENSMUSG00000014956.15	1842.85	0.446848	0.441844	1.01133	0.311861	0.568433	chr5	32458843	32517433	+	Ppp1cb	protein_coding
ENSMUSG00000014959.12	5707.24	-0.147264	0.339232	-0.434112	0.664207	0.857179	chr2	70661576	70712636	+	Gorasp2	protein_coding
ENSMUSG00000014980.14	244.57	-0.672038	0.480163	-1.3996	0.161632	0.371673	chr1	152370735	152386688	-	Tsen15	protein_coding
ENSMUSG00000015001.17	0.619451	1.72985	6.02578	0.287075	0.774055	0.884309	chr15	65876053	65912397	-	Oc90	protein_coding
ENSMUSG00000015002.18	2142.3	0.089424	0.417274	0.214305	0.830309	0.893063	chr15	65787034	65873816	+	Efr3a	protein_coding
ENSMUSG00000015013.9	3552.1	-1.88387	0.341921	-5.50966	3.59529e-08	1.13442e-06	chr8	122611640	122616660	+	Trappc2l	protein_coding
ENSMUSG00000015016.8	530.62	-0.681357	0.425451	-1.60149	0.109268	0.281904	chr8	122775486	122817880	+	Acsf3	protein_coding
ENSMUSG00000015023.7	1332.84	0.470008	0.370254	1.26942	0.20429	0.434871	chr8	110974996	110997800	-	Ddx19a	protein_coding
ENSMUSG00000015027.11	11339.4	0.122303	0.34464	0.354872	0.722685	0.878832	chr8	122578242	122611463	-	Galns	protein_coding
ENSMUSG00000015053.14	20.8789	-0.0254251	1.23687	-0.020556	0.9836	0.990175	chr6	88193891	88207032	+	Gata2	protein_coding
ENSMUSG00000015083.11	15.8392	1.09271	1.4522	0.752456	0.451777	0.707611	chr2	25498651	25501719	-	C8g	protein_coding
ENSMUSG00000015085.8	21.9923	-1.28232	1.19252	-1.0753	0.28224	0.534498	chr2	25395874	25401321	+	Entpd2	protein_coding
ENSMUSG00000015087.14	3919.8	-0.45814	0.350713	-1.30631	0.191447	0.415733	chr2	25583018	25608521	-	Rabl6	protein_coding
ENSMUSG00000015092.9	17135.3	-2.30257	0.362081	-6.35926	2.02727e-10	1.21787e-08	chr2	25557847	25562082	+	Edf1	protein_coding
ENSMUSG00000015093.15	12.6221	-3.79868	1.61634	-2.35017	0.0187646	0.076268	chr2	25456838	25458776	+	Clic3	protein_coding
ENSMUSG00000015094.16	1452.66	-0.491789	0.366652	-1.3413	0.179824	0.398032	chr2	25399351	25409494	+	Npdc1	protein_coding
ENSMUSG00000015095.12	1991.94	-0.195489	0.35819	-0.54577	0.585224	0.808456	chr2	25500750	25505471	+	Fbxw5	protein_coding
ENSMUSG00000015112.15	627.537	1.01417	0.404622	2.50647	0.0121943	0.0543585	chr6	6041218	6217173	-	Slc25a13	protein_coding
ENSMUSG00000015120.15	1930.2	0.486287	0.351986	1.38155	0.167109	0.379887	chr17	25261916	25274622	-	Ube2i	protein_coding
ENSMUSG00000015126.9	952.767	-0.748768	0.389701	-1.92139	0.0546822	0.171083	chr17	25240170	25242798	+	Tsr3	protein_coding
ENSMUSG00000015127.14	130.787	1.68813	0.612956	2.75408	0.00588567	0.0306669	chr17	25188397	25234443	+	Unkl	protein_coding
ENSMUSG00000015133.17	1754.89	1.67858	0.37662	4.45695	8.31345e-06	0.000122367	chr7	66226912	66388350	-	Lrrk1	protein_coding
ENSMUSG00000015134.15	5.10124	4.78744	3.08822	1.55023	0.121087	0.304567	chr7	66390890	66427517	-	Aldh1a3	protein_coding
ENSMUSG00000015143.15	7825.72	2.15378	0.335503	6.41956	1.36668e-10	8.51224e-09	chr12	80167547	80260371	-	Actn1	protein_coding
ENSMUSG00000015149.14	10346.5	-1.14251	0.354086	-3.22666	0.00125245	0.00857051	chr7	28766735	28788661	+	Sirt2	protein_coding
ENSMUSG00000015165.16	5507	0.513789	0.338767	1.51664	0.129357	0.319334	chr7	28808541	28822266	+	Hnrnpl	protein_coding
ENSMUSG00000015176.11	1156.86	0.732158	0.371199	1.97242	0.0485622	0.156173	chr19	46075863	46085530	+	Nolc1	protein_coding
ENSMUSG00000015189.12	287	2.6576	0.581655	4.56904	4.89974e-06	7.78558e-05	chr6	4600839	4643355	+	Casd1	protein_coding
ENSMUSG00000015202.13	694.912	1.42627	0.405615	3.51631	0.000437586	0.00357944	chr10	7119063	7212237	-	Cnksr3	protein_coding
ENSMUSG00000015214.14	271.634	2.05801	0.494385	4.16276	3.14421e-05	0.00038177	chrX	71364760	71419196	+	Mtmr1	protein_coding
ENSMUSG00000015217.11	18.7183	2.5156	1.4783	1.70169	0.0888134	0.24431	chrX	71555918	71560676	+	Hmgb3	protein_coding
ENSMUSG00000015222.18	1.19247	2.69946	5.6508	0.477712	0.632855	0.83673	chr1	66175273	66442583	+	Map2	protein_coding
ENSMUSG00000015224.10	18.5976	-0.7606	1.28474	-0.592028	0.553832	0.787565	chr4	96568429	96591578	-	Cyp2j9	protein_coding
ENSMUSG00000015243.4	5909.65	3.35023	0.395547	8.46986	2.45688e-17	8.12785e-15	chr4	53030787	53159895	-	Abca1	protein_coding
ENSMUSG00000015247.10	1591.54	0.696959	0.358272	1.94533	0.0517347	0.163717	chr4	53011880	53022060	+	Nipsnap3b	protein_coding
ENSMUSG00000015289.4	831.742	-1.42388	0.383852	-3.70945	0.00020771	0.00190961	chrX	74351276	74353618	-	Lage3	protein_coding
ENSMUSG00000015290.15	1809.78	-1.18662	0.362071	-3.27733	0.00104795	0.00742545	chrX	74365718	74373218	-	Ubl4a	protein_coding
ENSMUSG00000015291.10	2944.27	0.419884	0.343409	1.2227	0.221445	0.456368	chrX	74304998	74311862	+	Gdi1	protein_coding
ENSMUSG00000015305.6	5519.72	2.07075	0.343822	6.02274	1.71488e-09	7.95546e-08	chr10	8722219	8886070	-	Sash1	protein_coding
ENSMUSG00000015312.9	10573.7	-2.64769	0.366301	-7.22818	4.89507e-13	5.67716e-11	chr10	80930073	80932204	+	Gadd45b	protein_coding
ENSMUSG00000015314.10	69.3817	-0.911878	0.726706	-1.25481	0.209548	0.442561	chr1	171917515	171953170	+	Slamf6	protein_coding
ENSMUSG00000015316.11	381.978	-0.483919	0.429108	-1.12773	0.259433	0.505979	chr1	171767127	171801184	+	Slamf1	protein_coding
ENSMUSG00000015335.16	2280.37	-1.16149	0.371051	-3.13028	0.00174638	0.0113136	chr2	30090944	30093648	-	Zdhhc12	protein_coding
ENSMUSG00000015337.5	373.822	-1.82799	0.437525	-4.17802	2.94059e-05	0.000361616	chr2	30171493	30174069	+	Endog	protein_coding
ENSMUSG00000015340.10	71020.1	1.76939	0.419396	4.21889	2.45511e-05	0.000309845	chrX	9435252	9487771	-	Cybb	protein_coding
ENSMUSG00000015341.17	2552.78	0.96417	0.349031	2.76242	0.00573746	0.030042	chr8	23241346	23257074	-	Golga7	protein_coding
ENSMUSG00000015342.6	8.96802	1.30932	1.90004	0.689099	0.490761	0.735613	chrX	9272756	9313250	+	Xk	protein_coding
ENSMUSG00000015354.8	6.91316	5.22678	2.85813	1.82874	0.0674382	0.199945	chr9	95637601	95698096	+	Pcolce2	protein_coding
ENSMUSG00000015355.13	3982.32	-1.6366	0.382613	-4.27744	1.89055e-05	0.000248219	chr1	171682009	171705258	+	Cd48	protein_coding
ENSMUSG00000015357.10	579.278	0.974844	0.419905	2.32158	0.0202555	0.0808778	chr9	65294260	65330658	+	Clpx	protein_coding
ENSMUSG00000015363.13	3887.44	-0.178461	0.36495	-0.489002	0.62484	0.834637	chr15	89075124	89087077	+	Trabd	protein_coding
ENSMUSG00000015377.10	261.854	-1.38228	0.468044	-2.95331	0.00314384	0.0184588	chr15	89182213	89196496	-	Dennd6b	protein_coding
ENSMUSG00000015396.4	4351.76	-1.46952	0.414351	-3.54655	0.000390312	0.00324938	chr13	43784775	43803132	+	Cd83	protein_coding
ENSMUSG00000015401.12	1.95438	3.39988	4.22397	0.804901	0.420877	0.679151	chrX	164088830	164118860	+	Cltrn	protein_coding
ENSMUSG00000015405.15	0.953977	2.37834	5.99782	0.396535	0.69171	0.873071	chrX	164139332	164188420	+	Ace2	protein_coding
ENSMUSG00000084862.1	42.6867	7.84955	2.22333	3.53054	0.000414717	0.00342091	chr17	25919089	25935745	+	Gm16278	lncRNA
ENSMUSG00000015452.14	1.16767	2.653	5.19143	0.511034	0.609327	0.826194	chr17	34597862	34600936	+	Ager	protein_coding
ENSMUSG00000015461.15	8132.79	0.168906	0.366588	0.460751	0.644977	0.843942	chr17	34647146	34655074	+	Atf6b	protein_coding
ENSMUSG00000015467.14	17.0498	-1.35144	1.34259	-1.00659	0.314133	0.568909	chr17	34613349	34615971	-	Egfl8	protein_coding
ENSMUSG00000015468.14	3.19329	4.10518	3.59352	1.14239	0.253294	0.49679	chr17	34564268	34588503	+	Notch4	protein_coding
ENSMUSG00000015474.16	9892.03	-2.35844	0.356811	-6.60976	3.84951e-11	2.75292e-09	chr17	34616662	34628510	-	Ppt2	protein_coding
ENSMUSG00000015476.6	11.5967	-0.0895321	1.6246	-0.0551103	0.956051	0.972686	chr17	34629533	34633126	+	Prrt1	protein_coding
ENSMUSG00000015478.13	2396.62	-1.28638	0.349017	-3.68572	0.000228058	0.00207027	chr17	34601091	34603690	-	Rnf5	protein_coding
ENSMUSG00000015488.14	709.215	-0.0563398	0.389898	-0.144499	0.885107	0.928692	chr2	27009926	27021089	+	Cacfd1	protein_coding
ENSMUSG00000015501.10	122.103	1.77558	0.630775	2.81492	0.00487888	0.0264169	chr10	13966075	14151374	+	Hivep2	protein_coding
ENSMUSG00000015522.18	1189.35	0.423964	0.365537	1.15984	0.246113	0.487492	chr3	95434388	95497240	+	Arnt	protein_coding
ENSMUSG00000015533.9	2.55263	1.0357	3.39225	0.305312	0.760128	0.884309	chr13	114833081	114932100	-	Itga2	protein_coding
ENSMUSG00000015536.14	1502.62	-0.779219	0.387333	-2.01176	0.0442457	0.145824	chr13	114818236	114832275	+	Mocs2	protein_coding
ENSMUSG00000015542.17	1803.03	-2.22818	0.355812	-6.26223	3.79506e-10	2.12734e-08	chr11	115182832	115187859	-	Nat9	protein_coding
ENSMUSG00000015568.16	75302.6	0.770076	0.372427	2.06772	0.038666	0.131916	chr8	68880491	68907448	+	Lpl	protein_coding
ENSMUSG00000015575.15	17733.9	-0.465542	0.377097	-1.23454	0.217001	0.449782	chr17	26663231	26699647	+	Atp6v0e	protein_coding
ENSMUSG00000015597.17	197.178	1.55949	0.570271	2.73465	0.0062446	0.0321142	chr17	46383731	46420920	+	Zfp318	protein_coding
ENSMUSG00000015599.9	6.61232	-0.748013	2.07337	-0.360772	0.71827	0.878832	chr17	46442448	46487675	-	Ttbk1	protein_coding
ENSMUSG00000015605.6	2076.39	-0.157361	0.360926	-0.435992	0.662843	0.855855	chr17	46548329	46556175	-	Srf	protein_coding
ENSMUSG00000015619.10	10.0441	0.217218	1.74756	0.124297	0.90108	0.938495	chr2	9857078	9890034	-	Gata3	protein_coding
ENSMUSG00000015647.9	101.954	2.11391	0.698069	3.02823	0.00245992	0.0151078	chr2	180176373	180225859	-	Lama5	protein_coding
ENSMUSG00000015652.9	50.4335	-0.527057	0.842163	-0.625837	0.531422	0.770796	chr5	5736317	5749326	-	Steap1	protein_coding
ENSMUSG00000015653.13	52.9555	0.841387	0.832489	1.01069	0.312165	0.568433	chr5	5664829	5694578	-	Steap2	protein_coding
ENSMUSG00000015656.17	163265	-0.130657	0.328441	-0.397808	0.690771	0.873071	chr9	40800984	40810087	+	Hspa8	protein_coding
ENSMUSG00000015659.12	48.7595	3.54291	1.09688	3.23	0.0012379	0.00849402	chr17	6042196	6079741	-	Serac1	protein_coding
ENSMUSG00000015665.8	36.1085	-1.49559	0.967694	-1.54552	0.12222	0.306544	chrX	100572251	100578205	+	Awat1	protein_coding
ENSMUSG00000015668.13	1537.96	-1.34634	0.358644	-3.75398	0.000174049	0.00164203	chrX	100622883	100626568	-	Pdzd11	protein_coding
ENSMUSG00000015671.11	10714.8	-0.722274	0.332038	-2.17528	0.0296094	0.107622	chr13	14613240	14674236	+	Psma2	protein_coding
ENSMUSG00000015672.4	638.795	-1.04085	0.391217	-2.66055	0.00780122	0.0383785	chr13	14608184	14613165	-	Mrpl32	protein_coding
ENSMUSG00000015697.14	1616.27	0.698613	0.356402	1.96018	0.0499743	0.159934	chr3	95323525	95357202	-	Setdb1	protein_coding
ENSMUSG00000015702.13	129.019	0.0141431	0.598645	0.0236253	0.981152	0.988302	chr3	95296096	95307176	-	Anxa9	protein_coding
ENSMUSG00000015709.9	141.239	0.882657	0.573329	1.53953	0.123675	0.309199	chr7	84246278	84410176	-	Arnt2	protein_coding
ENSMUSG00000015711.8	1320.08	1.42325	0.372418	3.82164	0.000132568	0.00130562	chr3	95253674	95282076	-	Prune1	protein_coding
ENSMUSG00000015714.11	17114.1	-0.453592	0.33876	-1.33898	0.180578	0.398956	chr3	95314791	95323599	+	Cers2	protein_coding
ENSMUSG00000015721.18	4.0177	-6.32844	3.20794	-1.97274	0.0485248	0.156102	chr7	23385889	23441922	+	Nlrp5	protein_coding
ENSMUSG00000015733.13	7120.79	0.0481323	0.41166	0.116922	0.906921	0.942511	chr6	17636234	17666972	+	Capza2	protein_coding
ENSMUSG00000015745.9	20036.2	-1.91507	0.352276	-5.43628	5.44056e-08	1.63136e-06	chr3	95988429	95996001	-	Plekho1	protein_coding
ENSMUSG00000015747.5	1470.98	-0.760194	0.35833	-2.12149	0.0338806	0.119113	chr3	95999832	96058466	-	Vps45	protein_coding
ENSMUSG00000015748.13	847.5	-0.361159	0.378962	-0.953023	0.340578	0.598057	chr3	95830124	95855885	-	Prpf3	protein_coding
ENSMUSG00000015749.12	544.783	0.878988	0.461077	1.90638	0.0566011	0.175428	chr3	95929246	95947390	+	Anp32e	protein_coding
ENSMUSG00000015750.15	3292.65	1.75472	0.362574	4.83962	1.30091e-06	2.4931e-05	chr3	95893969	95898288	+	Aph1a	protein_coding
ENSMUSG00000015755.16	2168.29	1.64832	0.379261	4.34614	1.38554e-05	0.000188804	chr10	7905653	7956230	-	Tab2	protein_coding
ENSMUSG00000015757.10	160.608	1.72748	0.609063	2.83629	0.00456407	0.0250757	chr10	7792891	7823135	+	Ppil4	protein_coding
ENSMUSG00000015759.11	1975.9	-0.470112	0.351913	-1.33587	0.18159	0.400141	chr14	46775567	46788411	-	Cnih1	protein_coding
ENSMUSG00000015766.14	31.8124	2.01054	1.11101	1.80965	0.0703503	0.205451	chr6	137477245	137654876	-	Eps8	protein_coding
ENSMUSG00000015776.12	2446.46	0.489746	0.362057	1.35267	0.17616	0.39259	chr2	26905262	26910677	-	Med22	protein_coding
ENSMUSG00000015790.16	2424.31	-0.758585	0.355516	-2.13376	0.0328625	0.11694	chr2	26913381	26916530	-	Surf1	protein_coding
ENSMUSG00000015804.14	5209.46	-1.36736	0.361499	-3.78247	0.000155278	0.00149499	chr5	45520229	45529276	+	Med28	protein_coding
ENSMUSG00000015806.12	2674.7	0.797136	0.349182	2.28287	0.022438	0.0876499	chr5	45434021	45450236	-	Qdpr	protein_coding
ENSMUSG00000015812.8	2.74956	-4.25089	3.51125	-1.21065	0.22603	0.461977	chr14	67745181	67749439	+	Gnrh1	protein_coding
ENSMUSG00000015829.13	0.54822	1.56688	6.03499	0.259633	0.795147	0.884896	chr1	159523769	159931729	+	Tnr	protein_coding
ENSMUSG00000015837.15	233625	0.0371094	0.339082	0.109441	0.912853	0.946822	chr11	50199366	50210827	-	Sqstm1	protein_coding
ENSMUSG00000015839.6	10783.2	0.625726	0.351302	1.78116	0.074886	0.21524	chr2	75675513	75704641	-	Nfe2l2	protein_coding
ENSMUSG00000015843.10	1.02521	2.47679	5.45097	0.454375	0.649559	0.843942	chr1	167598384	167639623	+	Rxrg	protein_coding
ENSMUSG00000015846.15	4276.64	1.00322	0.35167	2.85274	0.00433436	0.0240361	chr2	27676440	27762957	+	Rxra	protein_coding
ENSMUSG00000015850.11	154.557	1.47091	0.576879	2.54977	0.0107793	0.049337	chr3	95676201	95687917	-	Adamtsl4	protein_coding
ENSMUSG00000015852.13	260.861	0.537605	0.492673	1.0912	0.275184	0.525972	chr3	87250758	87263738	-	Fcrls	protein_coding
ENSMUSG00000015854.7	10202.2	0.740521	0.349012	2.12177	0.0338574	0.119073	chr3	87357881	87371073	+	Cd5l	protein_coding
ENSMUSG00000015869.16	1623.89	-0.328616	0.378826	-0.867459	0.385691	0.646932	chr11	116470845	116494202	-	Prpsap1	protein_coding
ENSMUSG00000015879.8	1.43097	2.96237	5.25874	0.563323	0.573215	0.801294	chr5	45529705	45639614	-	Fam184b	protein_coding
ENSMUSG00000015880.13	6.9553	-2.91193	2.29435	-1.26918	0.204377	0.435011	chr5	45669919	45700546	+	Ncapg	protein_coding
ENSMUSG00000015882.18	62.4993	3.91593	1.10421	3.54637	0.000390572	0.0032502	chr5	45697181	45857615	-	Lcorl	protein_coding
ENSMUSG00000015889.8	1622.89	0.219074	0.355019	0.617077	0.537184	0.776845	chr10	93453411	93484875	+	Lta4h	protein_coding
ENSMUSG00000015932.8	3180.19	0.886778	0.392548	2.25903	0.0238816	0.0917088	chr2	143915320	143943324	+	Dstn	protein_coding
ENSMUSG00000015937.15	6388.94	0.163127	0.346681	0.470539	0.63797	0.84019	chr13	56073619	56136361	-	Macroh2a1	protein_coding
ENSMUSG00000015942.9	305.771	0.866335	0.46557	1.8608	0.0627718	0.189522	chr5	134184019	134224355	+	Gtf2ird2	protein_coding
ENSMUSG00000015943.11	675.627	-1.5625	0.394906	-3.95665	7.60075e-05	0.00081848	chr3	96196588	96219709	-	Bola1	protein_coding
ENSMUSG00000015944.9	784.249	0.162812	0.402975	0.404024	0.686195	0.873071	chr5	134099711	134144343	+	Castor2	protein_coding
ENSMUSG00000015947.10	22723.5	-2.1536	0.354973	-6.06695	1.3036e-09	6.31272e-08	chr3	96282909	96293969	-	Fcgr1	protein_coding
ENSMUSG00000015950.13	102516	-0.578897	0.358492	-1.61481	0.106352	0.276117	chr5	134220053	134229625	-	Ncf1	protein_coding
ENSMUSG00000015957.12	33.9119	-0.420889	1.05162	-0.400228	0.688989	0.873071	chr7	98835112	98855195	+	Wnt11	protein_coding
ENSMUSG00000015961.8	778.183	0.00707789	0.424492	0.0166738	0.986697	0.992451	chr1	177762962	177796511	-	Adss	protein_coding
ENSMUSG00000015968.18	67.8714	0.939321	0.798717	1.17604	0.23958	0.479674	chr14	30039939	30491455	-	Cacna1d	protein_coding
ENSMUSG00000015970.19	2.00885	-5.3284	4.2907	-1.24185	0.214292	0.445672	chr14	30009023	30040527	+	Chdh	protein_coding
ENSMUSG00000015971.5	1146.36	0.117849	0.36566	0.322293	0.747231	0.881202	chr14	29978337	30006354	+	Actr8	protein_coding
ENSMUSG00000015994.10	1444.4	-0.895271	0.36486	-2.45374	0.0141381	0.0612244	chr8	25998722	26015650	-	Fnta	protein_coding
ENSMUSG00000016018.4	951.924	0.505044	0.446805	1.13035	0.258331	0.50417	chr13	112867418	112927398	-	Mtrex	protein_coding
ENSMUSG00000016024.9	45.8252	-0.383252	0.863182	-0.443999	0.657043	0.851438	chr2	158306493	158332852	+	Lbp	protein_coding
ENSMUSG00000016028.10	2.76632	1.16688	3.28752	0.354941	0.722634	0.878832	chr15	85898929	86033777	-	Celsr1	protein_coding
ENSMUSG00000016087.13	466.633	0.857711	0.433217	1.97986	0.0477188	0.154793	chr9	32422204	32542861	-	Fli1	protein_coding
ENSMUSG00000016128.14	34.9437	0.988573	1.00127	0.987316	0.323488	0.578619	chr5	151037510	151233836	-	Stard13	protein_coding
ENSMUSG00000016150.15	1.05043	-0.876752	4.8579	-0.18048	0.856776	0.908743	chrX	42527866	43429126	-	Tenm1	protein_coding
ENSMUSG00000016181.9	362.535	0.124705	0.437599	0.284977	0.775662	0.884896	chr1	193091104	193130272	-	Utp25	protein_coding
ENSMUSG00000016194.14	9.46537	5.68327	2.69147	2.11159	0.034722	0.121458	chr1	193221634	193264075	-	Hsd11b1	protein_coding
ENSMUSG00000016200.14	0.740707	-1.93846	5.94023	-0.326328	0.744176	0.878832	chr1	192891233	193035775	-	Syt14	protein_coding
ENSMUSG00000016206.6	5914.45	-0.801123	0.346565	-2.31161	0.0207993	0.082494	chr17	37270220	37274484	+	H2-M3	protein_coding
ENSMUSG00000016239.11	251.265	1.6455	0.534196	3.08034	0.00206767	0.0130719	chrX	36328353	36362341	+	Lonrf3	protein_coding
ENSMUSG00000016252.7	8215.21	-2.84441	0.333567	-8.52727	1.49837e-17	5.39947e-15	chr2	174461072	174464105	-	Atp5e	protein_coding
ENSMUSG00000016253.12	595.151	0.726281	0.402044	1.80647	0.0708446	0.206447	chr2	174415804	174427502	+	Nelfcd	protein_coding
ENSMUSG00000016255.5	10.3449	5.80628	2.62137	2.21498	0.0267618	0.0999912	chr2	174450695	174457882	+	Tubb1	protein_coding
ENSMUSG00000016256.10	142167	-1.26143	0.330913	-3.81198	0.000137857	0.0013485	chr2	174427493	174439039	-	Ctsz	protein_coding
ENSMUSG00000016257.15	1279.11	-0.00228344	0.374364	-0.00609954	0.995133	0.997174	chr2	174465067	174473081	-	Prelid3b	protein_coding
ENSMUSG00000016262.14	0.715483	1.96641	6.01412	0.326966	0.743694	0.878832	chr1	192844488	192855756	-	Sertad4	protein_coding
ENSMUSG00000016283.13	15257	1.46633	0.38438	3.81479	0.000136297	0.00133648	chr17	37480851	37483552	-	H2-M2	protein_coding
ENSMUSG00000016308.12	3153.21	-1.64624	0.343265	-4.79584	1.61997e-06	3.00469e-05	chrX	36873900	36884222	+	Ube2a	protein_coding
ENSMUSG00000016319.3	11543.4	-0.364864	0.335505	-1.08751	0.276813	0.528085	chrX	36795651	36798807	+	Slc25a5	protein_coding
ENSMUSG00000016344.14	1596.49	-1.78057	0.370889	-4.80081	1.58021e-06	2.94176e-05	chr2	181187247	181188771	+	Ppdpf	protein_coding
ENSMUSG00000016346.17	3.93357	4.4145	3.33468	1.32381	0.185565	0.405886	chr2	181075579	181135300	-	Kcnq2	protein_coding
ENSMUSG00000016349.10	485.868	0.195486	0.413441	0.472826	0.636338	0.838891	chr2	181147653	181157014	-	Eef1a2	protein_coding
ENSMUSG00000016356.18	62.8577	-0.117609	0.76003	-0.154743	0.877024	0.922793	chr2	180986535	181018363	+	Col20a1	protein_coding
ENSMUSG00000016382.15	621.08	1.06253	0.485078	2.19044	0.0284925	0.10458	chrX	75785654	75875182	-	Pls3	protein_coding
ENSMUSG00000016409.4	284.821	1.56575	0.499454	3.13493	0.00171893	0.0111573	chrX	37126795	37150746	+	Nkap	protein_coding
ENSMUSG00000016427.7	1218.85	-1.76764	0.364487	-4.84968	1.23662e-06	2.39033e-05	chrX	37187588	37191163	-	Ndufa1	protein_coding
ENSMUSG00000016477.18	580.912	1.10678	0.41268	2.68193	0.00731993	0.0365906	chr13	29906575	29986063	-	E2f3	protein_coding
ENSMUSG00000016481.15	3299.3	-0.227622	0.347867	-0.654337	0.512894	0.756097	chr1	195097382	195131586	-	Cr1l	protein_coding
ENSMUSG00000016487.15	1508.94	1.86373	0.417756	4.46128	8.14711e-06	0.000120006	chr6	146888487	147032025	+	Ppfibp1	protein_coding
ENSMUSG00000016493.13	1.16767	2.653	5.19143	0.511034	0.609327	0.826194	chr1	195036826	195092249	-	Cd46	protein_coding
ENSMUSG00000016494.9	4.41056	4.58054	3.229	1.41856	0.156027	0.362369	chr1	194938819	194961279	+	Cd34	protein_coding
ENSMUSG00000016495.12	1251.95	-0.987414	0.361567	-2.73093	0.00631564	0.0323805	chr19	29348599	29367390	-	Plgrkt	protein_coding
ENSMUSG00000016496.7	37201.5	0.354286	0.332512	1.06548	0.286658	0.54038	chr19	29367455	29388095	+	Cd274	protein_coding
ENSMUSG00000016498.10	44.5235	-0.782714	0.868977	-0.90073	0.367732	0.627613	chr19	29410919	29471161	+	Pdcd1lg2	protein_coding
ENSMUSG00000016503.17	1653.2	-1.44908	0.353992	-4.09353	4.24861e-05	0.00049734	chr5	146948657	146955614	+	Gtf3a	protein_coding
ENSMUSG00000016510.11	879.474	-0.570499	0.407434	-1.40022	0.161447	0.371451	chr5	146951573	146963800	-	Mtif3	protein_coding
ENSMUSG00000016520.7	148.39	1.43919	0.574238	2.50626	0.0122017	0.0543778	chr5	147016655	147076586	-	Lnx2	protein_coding
ENSMUSG00000016524.12	25.8671	-1.59235	1.10807	-1.43704	0.150706	0.35355	chr1	130932656	130940115	-	Il19	protein_coding
ENSMUSG00000016526.8	39.0403	0.0788246	0.935389	0.0842693	0.932842	0.958668	chr1	131127455	131138340	-	Dyrk3	protein_coding
ENSMUSG00000016528.10	52759.6	-0.299941	0.358959	-0.835587	0.403387	0.664992	chr1	131053700	131097826	-	Mapkapk2	protein_coding
ENSMUSG00000016529.5	509.307	-2.88794	0.451408	-6.39763	1.57812e-10	9.67978e-09	chr1	131019845	131024974	+	Il10	protein_coding
ENSMUSG00000016534.15	18242.5	0.204171	0.353546	0.577496	0.563604	0.794151	chrX	38401357	38456454	-	Lamp2	protein_coding
ENSMUSG00000016541.10	4072.31	-0.145856	0.340418	-0.428461	0.668316	0.860445	chr15	85336245	85463212	+	Atxn10	protein_coding
ENSMUSG00000016552.13	690.5	1.24845	0.399944	3.12157	0.00179888	0.0116128	chr15	77940522	77956722	-	Foxred2	protein_coding
ENSMUSG00000016554.9	12691.7	-0.313083	0.357447	-0.875886	0.381092	0.642073	chr15	77958998	77970813	-	Eif3d	protein_coding
ENSMUSG00000016559.14	19565.7	-0.615034	0.334481	-1.83877	0.065949	0.196668	chr11	116021912	116027962	-	H3f3b	protein_coding
ENSMUSG00000016619.10	2451.56	0.0983853	0.348149	0.282595	0.777487	0.884896	chr15	84923411	84942963	+	Nup50	protein_coding
ENSMUSG00000016624.15	3.36055	4.18168	3.50582	1.19278	0.232954	0.47128	chr15	84785381	84856049	-	Phf21b	protein_coding
ENSMUSG00000016637.7	723.059	-1.33537	0.394873	-3.38177	0.000720203	0.00546174	chr15	78159463	78174107	-	Ift27	protein_coding
ENSMUSG00000016664.16	2974.83	0.819165	0.345917	2.3681	0.0178797	0.0734704	chr15	83375607	83464606	-	Pacsin2	protein_coding
ENSMUSG00000016756.17	10.4193	5.82227	2.64989	2.19718	0.0280078	0.103369	chr13	24327404	24477377	+	Cmah	protein_coding
ENSMUSG00000016757.11	1813.36	0.406297	0.363311	1.11832	0.263432	0.511284	chr15	83575090	83595157	-	Ttll12	protein_coding
ENSMUSG00000016758.4	11.626	-0.861121	1.59788	-0.538917	0.589944	0.811754	chr15	83526862	83544634	+	Bik	protein_coding
ENSMUSG00000016763.15	31.8607	-0.383827	1.03391	-0.371239	0.710459	0.876295	chr15	83604999	83725021	-	Scube1	protein_coding
ENSMUSG00000016831.12	3655.66	0.0225982	0.346891	0.065145	0.948059	0.967524	chr14	52279146	52296401	+	Tox4	protein_coding
ENSMUSG00000016833.14	462.065	-2.64084	0.446906	-5.90917	3.43846e-09	1.45468e-07	chr5	100798627	100804471	+	Mrps18c	protein_coding
ENSMUSG00000016918.15	38.8812	4.23654	1.3478	3.14329	0.0016706	0.0108926	chr1	12692277	12861192	+	Sulf1	protein_coding
ENSMUSG00000016921.14	2515.88	0.58868	0.346411	1.69937	0.0892495	0.245008	chr2	162931528	162937121	+	Srsf6	protein_coding
ENSMUSG00000016933.17	770.692	1.91141	0.405987	4.70805	2.50094e-06	4.36206e-05	chr2	160731300	160775760	+	Plcg1	protein_coding
ENSMUSG00000016940.18	563.27	-0.481591	0.407232	-1.1826	0.236969	0.476869	chr11	115420128	115431274	+	Kctd2	protein_coding
ENSMUSG00000016942.6	1.54863	3.05805	5.11888	0.597405	0.550237	0.783778	chr15	78439667	78468634	-	Tmprss6	protein_coding
ENSMUSG00000016946.6	1073.72	0.121802	0.385603	0.315874	0.752098	0.884309	chr17	24047734	24073485	-	Kctd5	protein_coding
ENSMUSG00000016984.7	61.3839	1.03732	0.875416	1.18495	0.236038	0.475944	chr11	17938756	17953875	-	Etaa1	protein_coding
ENSMUSG00000016995.17	2.51106	-5.65035	3.89656	-1.45008	0.147035	0.347303	chr2	164389393	164405160	-	Matn4	protein_coding
ENSMUSG00000017002.14	956.382	-1.558	0.371968	-4.18854	2.80749e-05	0.000347959	chr2	164354070	164389095	-	Slpi	protein_coding
ENSMUSG00000017007.9	2.00885	-5.3284	4.2907	-1.24185	0.214292	0.445672	chr2	164403141	164415448	+	Rbpjl	protein_coding
ENSMUSG00000017009.3	28039.6	-1.03434	0.362445	-2.85379	0.00432014	0.0239836	chr2	164424247	164443887	-	Sdc4	protein_coding
ENSMUSG00000017057.9	671.602	1.01756	0.497447	2.04557	0.0407989	0.137381	chrX	36112110	36171259	+	Il13ra1	protein_coding
ENSMUSG00000017119.19	2757.47	1.17588	0.356643	3.29706	0.000977015	0.00700645	chr11	101552149	101581951	+	Nbr1	protein_coding
ENSMUSG00000017132.17	1775.28	0.65696	0.359766	1.82607	0.0678393	0.200795	chr11	118132019	118248592	-	Cyth1	protein_coding
ENSMUSG00000017144.8	449.448	0.143787	0.471894	0.304702	0.760593	0.884309	chr2	51130438	51149111	-	Rnd3	protein_coding
ENSMUSG00000017146.12	28.0594	0.318337	1.08166	0.294304	0.768526	0.884309	chr11	101488764	101551955	-	Brca1	protein_coding
ENSMUSG00000017165.1	6.02655	-6.91342	2.74872	-2.51514	0.0118984	0.0532748	chr11	100334407	100336996	+	Gast	protein_coding
ENSMUSG00000017167.6	143.302	3.38829	0.673474	5.03107	4.87759e-07	1.08046e-05	chr11	101170523	101190724	+	Cntnap1	protein_coding
ENSMUSG00000017176.17	421.846	-0.780735	0.432221	-1.80633	0.0708665	0.206455	chr11	100422321	100441808	-	Nt5c3b	protein_coding
ENSMUSG00000017188.3	3172.77	-1.2908	0.343208	-3.76099	0.000169242	0.00160569	chr11	101277968	101279114	-	Coa3	protein_coding
ENSMUSG00000017195.15	0.619451	1.72985	6.02578	0.287075	0.774055	0.884309	chr11	98551097	98558665	+	Zpbp2	protein_coding
ENSMUSG00000017210.14	1606.47	0.187187	0.366456	0.510802	0.60949	0.826302	chr11	98704591	98729435	-	Med24	protein_coding
ENSMUSG00000017211.14	0.619451	1.72985	6.02578	0.287075	0.774055	0.884309	chr11	98646759	98657964	+	Gsdma2	protein_coding
ENSMUSG00000017221.14	13976.3	-1.25854	0.348573	-3.61056	0.00030554	0.00265653	chr11	98682554	98695979	+	Psmd3	protein_coding
ENSMUSG00000017264.16	3107.29	-0.537595	0.34225	-1.57077	0.116237	0.296131	chr4	148558429	148582401	+	Exosc10	protein_coding
ENSMUSG00000017286.15	865.575	0.652518	0.388183	1.68095	0.0927719	0.252106	chr11	76120987	76243725	-	Glod4	protein_coding
ENSMUSG00000017288.15	1888.48	-0.449951	0.350989	-1.28195	0.199859	0.428103	chr11	76046226	76179647	-	Vps53	protein_coding
ENSMUSG00000017291.13	714.751	1.58839	0.48947	3.24512	0.001174	0.00813575	chr11	77529162	77607815	-	Taok1	protein_coding
ENSMUSG00000017299.13	1178.88	-0.959154	0.365732	-2.62256	0.00872712	0.0418123	chr2	164745983	164768607	+	Dnttip1	protein_coding
ENSMUSG00000017300.9	1.36016	-0.236577	4.36205	-0.0542353	0.956748	0.972686	chr2	164777161	164779967	-	Tnnc2	protein_coding
ENSMUSG00000017307.16	1605.72	-1.09127	0.368542	-2.96106	0.00306579	0.018053	chr2	164792765	164804882	-	Acot8	protein_coding
ENSMUSG00000017309.11	0.929177	2.31971	5.99987	0.386627	0.699033	0.873071	chr11	102041509	102055620	+	Cd300lg	protein_coding
ENSMUSG00000017314.12	266.433	-0.380876	0.535101	-0.711783	0.476599	0.723518	chr11	102057015	102088515	-	Mpp2	protein_coding
ENSMUSG00000017376.15	382.895	0.758612	0.453781	1.67176	0.0945722	0.255655	chr11	78567168	78697373	-	Nlk	protein_coding
ENSMUSG00000017386.10	90.7862	-0.863936	0.693075	-1.24653	0.212572	0.445672	chr11	78158499	78165589	-	Traf4	protein_coding
ENSMUSG00000017390.15	568.979	1.11058	0.405033	2.74196	0.00610736	0.031585	chr11	78322968	78327781	+	Aldoc	protein_coding
ENSMUSG00000017400.10	2040.44	1.87626	0.354655	5.29037	1.22072e-07	3.29773e-06	chr11	98036623	98053462	-	Stac2	protein_coding
ENSMUSG00000017404.12	23554.2	-1.75936	0.347497	-5.06295	4.12826e-07	9.34997e-06	chr11	98026710	98030492	+	Rpl19	protein_coding
ENSMUSG00000017405.14	234.92	-0.0163679	0.504717	-0.0324299	0.974129	0.984274	chr11	78166106	78176675	-	Nek8	protein_coding
ENSMUSG00000017412.15	2.66987	3.85385	3.77432	1.02107	0.30722	0.564173	chr2	52428320	52676831	-	Cacnb4	protein_coding
ENSMUSG00000017417.14	852.147	1.47919	0.387454	3.81772	0.000134691	0.0013233	chr11	97923238	97986444	-	Plxdc1	protein_coding
ENSMUSG00000017418.14	96.2428	0.836342	0.729804	1.14598	0.251803	0.49531	chr2	15049395	15082456	+	Arl5b	protein_coding
ENSMUSG00000017421.18	3375.33	-0.0667304	0.346006	-0.192859	0.847069	0.904269	chr11	80383279	80405733	+	Zfp207	protein_coding
ENSMUSG00000017428.16	4955.41	-0.173582	0.338898	-0.512197	0.608513	0.826194	chr11	80428615	80473248	+	Psmd11	protein_coding
ENSMUSG00000017446.14	4.36455	1.94798	2.79987	0.69574	0.486592	0.731454	chr11	118428203	118449963	+	C1qtnf1	protein_coding
ENSMUSG00000017453.4	2.00885	-5.3284	4.2907	-1.24185	0.214292	0.445672	chr11	77880615	77894096	-	Pipox	protein_coding
ENSMUSG00000017466.9	14046.8	-0.542738	0.332323	-1.63316	0.102435	0.268653	chr11	118301069	118355740	-	Timp2	protein_coding
ENSMUSG00000017478.15	972.467	0.641515	0.37301	1.71983	0.0854626	0.23752	chr8	122376609	122417360	+	Zc3h18	protein_coding
ENSMUSG00000017485.11	251.039	3.74422	0.662458	5.65201	1.58583e-08	5.59899e-07	chr14	16365179	16435462	+	Top2b	protein_coding
ENSMUSG00000017491.9	0.857945	2.20993	5.87078	0.376428	0.706599	0.873295	chr14	16430839	16819156	-	Rarb	protein_coding
ENSMUSG00000017493.12	3319.07	-1.14061	0.392232	-2.90799	0.00363757	0.0207832	chr11	99041244	99054392	+	Igfbp4	protein_coding
ENSMUSG00000017499.15	35.8018	-0.370939	0.958225	-0.387111	0.698674	0.873071	chr11	98907801	98923940	+	Cdc6	protein_coding
ENSMUSG00000017548.15	265.397	2.6917	0.606888	4.43525	9.19647e-06	0.000133803	chr11	79993106	80034123	+	Suz12	protein_coding
ENSMUSG00000017550.14	9.73353	0.948133	1.82071	0.52075	0.602541	0.824582	chr11	80089400	80135794	+	Atad5	protein_coding
ENSMUSG00000017561.16	2210.33	0.764137	0.349032	2.1893	0.0285749	0.104787	chr11	80046493	80080991	-	Crlf3	protein_coding
ENSMUSG00000017607.9	5.4822	4.88957	3.03054	1.61343	0.10665	0.276527	chr11	99065678	99089306	-	Tns4	protein_coding
ENSMUSG00000017615.12	3677.98	0.578424	0.360072	1.60641	0.108184	0.279855	chr11	78522850	78536332	-	Tnfaip1	protein_coding
ENSMUSG00000017631.19	25950.2	2.17619	0.335217	6.49188	8.47726e-11	5.43083e-09	chr11	76416734	76623558	-	Abr	protein_coding
ENSMUSG00000017639.13	25.1886	1.00581	1.15945	0.867493	0.385672	0.646932	chr11	79591212	79698023	+	Rab11fip4	protein_coding
ENSMUSG00000017652.16	68822.9	-1.8527	0.377977	-4.90164	9.50411e-07	1.89643e-05	chr2	165055627	165072948	+	Cd40	protein_coding
ENSMUSG00000017664.16	2616.29	-0.623965	0.366135	-1.7042	0.0883446	0.24327	chr2	165276554	165287869	-	Slc35c2	protein_coding
ENSMUSG00000017667.9	83.5125	-0.247356	0.693509	-0.356673	0.721336	0.878832	chr2	165374264	165388259	-	Zfp334	protein_coding
ENSMUSG00000017670.16	1697.97	1.23888	0.363032	3.41259	0.000643496	0.00497729	chr2	165288031	165326479	-	Elmo2	protein_coding
ENSMUSG00000017677.11	1378.66	1.12185	0.421396	2.66222	0.00776275	0.0382265	chr11	79239372	79254671	-	Wsb1	protein_coding
ENSMUSG00000017679.16	1748.18	0.407358	0.354486	1.14915	0.250494	0.493745	chr2	163602314	163619013	+	Ttpal	protein_coding
ENSMUSG00000017686.17	998.036	0.542605	0.426856	1.27117	0.20367	0.434095	chr11	80209019	80267907	+	Rhot1	protein_coding
ENSMUSG00000017692.8	5.41097	4.87182	3.03926	1.60296	0.108942	0.281421	chr11	80300912	80355955	+	Rhbdl3	protein_coding
ENSMUSG00000017697.3	91.1419	-0.821262	0.692936	-1.18519	0.235942	0.475893	chr2	163726584	163750239	-	Ada	protein_coding
ENSMUSG00000017707.9	8453.02	0.659979	0.339793	1.9423	0.0521013	0.164513	chr2	163623272	163645131	-	Serinc3	protein_coding
ENSMUSG00000017713.9	201.151	-0.795201	0.507681	-1.56634	0.117269	0.298196	chr11	117867952	117873481	-	Tha1	protein_coding
ENSMUSG00000017715.11	6167.73	-0.343575	0.356841	-0.962823	0.335636	0.593079	chr11	117986292	118024011	+	Pgs1	protein_coding
ENSMUSG00000017716.15	12.2158	0.306259	1.58117	0.193691	0.846418	0.904269	chr11	117849251	117855743	+	Birc5	protein_coding
ENSMUSG00000017718.15	36.9613	1.66705	1.01831	1.63708	0.101613	0.266999	chr11	117825924	117839908	+	Afmid	protein_coding
ENSMUSG00000017721.15	4207.61	-0.167681	0.349426	-0.479875	0.631316	0.83673	chr2	164497520	164508301	+	Pigt	protein_coding
ENSMUSG00000017724.14	48.6515	-0.0522154	0.90256	-0.0578525	0.953866	0.971143	chr11	101769742	101785371	-	Etv4	protein_coding
ENSMUSG00000017734.15	14.0033	0.307155	1.52587	0.201298	0.840465	0.901248	chr2	164486106	164493319	+	Dbndd2	protein_coding
ENSMUSG00000017737.2	14252	1.98519	0.351638	5.64555	1.64656e-08	5.74872e-07	chr2	164940780	164955850	+	Mmp9	protein_coding
ENSMUSG00000017740.17	187.154	2.62058	0.582903	4.49574	6.93289e-06	0.000104252	chr2	164960802	164999731	+	Slc12a5	protein_coding
ENSMUSG00000017747.13	1538.31	0.349984	0.359721	0.972932	0.330587	0.587653	chr11	100766032	100770957	-	Ghdc	protein_coding
ENSMUSG00000017754.13	6770.39	-1.09834	0.347582	-3.15994	0.00157801	0.010393	chr2	164839518	164857711	-	Pltp	protein_coding
ENSMUSG00000017756.9	1207.45	1.70842	0.374917	4.5568	5.19381e-06	8.14383e-05	chr13	73733094	73816754	+	Slc12a7	protein_coding
ENSMUSG00000017760.16	69992.4	-0.394472	0.333564	-1.1826	0.236969	0.476869	chr2	164832873	164841032	+	Ctsa	protein_coding
ENSMUSG00000017764.2	588.569	0.564743	0.41118	1.37347	0.169606	0.383789	chr2	164822686	164826871	+	Zswim1	protein_coding
ENSMUSG00000017765.17	6814.67	1.18215	0.354346	3.33614	0.000849502	0.00625986	chr8	105943590	105966097	-	Slc12a4	protein_coding
ENSMUSG00000017774.19	20566	0.371506	0.353706	1.05032	0.293569	0.549302	chr11	75650504	75673910	+	Myo1c	protein_coding
ENSMUSG00000017776.15	2073.51	1.40723	0.420287	3.34825	0.000813233	0.00601799	chr11	75679259	75706908	+	Crk	protein_coding
ENSMUSG00000017778.14	5656.68	-1.78109	0.338931	-5.25502	1.48006e-07	3.9145e-06	chr13	86044816	86046904	-	Cox7c	protein_coding
ENSMUSG00000017781.17	21809.2	-0.717492	0.330201	-2.17289	0.0297884	0.108214	chr11	75588097	75628804	+	Pitpna	protein_coding
ENSMUSG00000017801.15	5294.49	-1.14296	0.340379	-3.35791	0.000785343	0.00587842	chr11	101087277	101092207	+	Mlx	protein_coding
ENSMUSG00000017802.14	4072.7	2.19361	0.35925	6.10609	1.02101e-09	5.0874e-08	chr11	101096322	101119893	-	Retreg3	protein_coding
ENSMUSG00000017817.11	21.0129	0.863777	1.27298	0.678547	0.497425	0.742513	chr2	163336242	163397993	-	Jph2	protein_coding
ENSMUSG00000017830.15	10947.4	-0.332598	0.350659	-0.948495	0.342877	0.6013	chr11	100694884	100704271	-	Dhx58	protein_coding
ENSMUSG00000017831.8	958.985	2.06409	0.433789	4.75829	1.95241e-06	3.5336e-05	chr17	53479234	53507680	+	Rab5a	protein_coding
ENSMUSG00000017837.12	6059.24	-0.377648	0.355109	-1.06347	0.287569	0.541408	chr11	100619244	100627607	+	Nkiras2	protein_coding
ENSMUSG00000017843.14	2479.7	0.531728	0.373991	1.42177	0.155094	0.361158	chr12	110447120	110583062	+	Ppp2r5c	protein_coding
ENSMUSG00000017858.12	877.005	-0.326179	0.388832	-0.838867	0.401544	0.663596	chr2	163017354	163046141	+	Ift52	protein_coding
ENSMUSG00000017861.11	12.9649	-1.01979	1.50942	-0.675616	0.499284	0.742667	chr2	163054687	163084688	+	Mybl2	protein_coding
ENSMUSG00000017897.18	5.93755	5.01312	3.04202	1.64796	0.0993612	0.264352	chr2	165595032	165771727	+	Eya2	protein_coding
ENSMUSG00000017929.13	6162.82	0.548658	0.347267	1.57993	0.114122	0.291998	chr2	167298444	167349183	-	B4galt5	protein_coding
ENSMUSG00000017943.15	22.1426	0.101571	1.20196	0.0845041	0.932656	0.958641	chr2	163438476	163455324	+	Gdap1l1	protein_coding
ENSMUSG00000017950.16	2.26411	3.61099	4.01185	0.900081	0.368077	0.627613	chr2	163506808	163572910	+	Hnf4a	protein_coding
ENSMUSG00000017969.13	8.68394	0.292766	1.86912	0.156633	0.875534	0.921663	chr2	167191805	167240604	-	Ptgis	protein_coding
ENSMUSG00000017978.18	12.492	-1.59681	1.54874	-1.03103	0.302525	0.558857	chr6	23262773	23839421	-	Cadps2	protein_coding
ENSMUSG00000017999.16	1300.23	0.182013	0.361325	0.503737	0.614446	0.831135	chr2	167015193	167034947	+	Ddx27	protein_coding
ENSMUSG00000018001.18	924.382	1.61675	0.381332	4.23973	2.2379e-05	0.000285828	chr5	143622447	143710250	+	Cyth3	protein_coding
ENSMUSG00000018008.8	10461.9	0.150348	0.339025	0.443471	0.657425	0.85177	chr15	78597047	78622019	+	Cyth4	protein_coding
ENSMUSG00000018012.11	1598.27	-2.20453	0.400305	-5.50712	3.64743e-08	1.14829e-06	chr11	120721470	120723969	+	Rac3	protein_coding
ENSMUSG00000018040.9	16887.4	-1.12628	0.364585	-3.08921	0.00200692	0.0127357	chr15	83113433	83122801	-	Rrp7a	protein_coding
ENSMUSG00000018042.18	12972.8	-0.133856	0.331529	-0.403752	0.686395	0.873071	chr15	83153494	83172592	-	Cyb5r3	protein_coding
ENSMUSG00000018068.13	236.555	2.51175	0.5617	4.4717	7.76008e-06	0.000114892	chr11	86210681	86257575	-	Ints2	protein_coding
ENSMUSG00000018076.12	975.723	3.07239	0.392968	7.81842	5.34907e-15	1.07944e-12	chr5	118560679	118765438	+	Med13l	protein_coding
ENSMUSG00000018102.5	4508	-1.19891	0.338279	-3.54415	0.000393879	0.00326963	chr13	23684199	23692908	+	H2bc4	protein_coding
ENSMUSG00000018143.10	2116.03	0.847764	0.360502	2.35162	0.0186918	0.0760331	chr5	139791513	139802653	+	Mafk	protein_coding
ENSMUSG00000018160.15	732.993	0.993751	0.408089	2.43513	0.0148863	0.0636858	chr11	98152154	98193293	-	Med1	protein_coding
ENSMUSG00000018166.8	98.8281	0.404676	0.657771	0.615223	0.538408	0.778077	chr10	128567523	128589652	-	Erbb3	protein_coding
ENSMUSG00000018167.10	11700.4	-0.802124	0.357767	-2.24203	0.0249595	0.0949925	chr11	98358368	98381112	+	Stard3	protein_coding
ENSMUSG00000018169.12	81.6389	-0.0716408	0.6847	-0.104631	0.916669	0.948904	chr15	78755882	78773475	-	Mfng	protein_coding
ENSMUSG00000018171.9	5044.5	-0.0753958	0.356825	-0.211297	0.832656	0.895062	chr11	86583865	86683836	-	Vmp1	protein_coding
ENSMUSG00000018189.12	362.394	-0.548606	0.471265	-1.16411	0.244378	0.485798	chr1	143777272	143807466	+	Uchl5	protein_coding
ENSMUSG00000018196.18	616.622	-1.12721	0.394056	-2.86053	0.00422934	0.0235507	chr1	143716338	143749676	+	Glrx2	protein_coding
ENSMUSG00000018199.9	187.269	0.411719	0.611113	0.673719	0.50049	0.743404	chr1	143750790	143777068	-	Ro60	protein_coding
ENSMUSG00000018209.15	2274.24	0.892464	0.367656	2.42744	0.0152057	0.0647365	chr2	164070322	164155524	+	Stk4	protein_coding
ENSMUSG00000018217.12	11457.9	-0.74022	0.336802	-2.19779	0.0279642	0.103276	chr11	63128982	63159547	+	Pmp22	protein_coding
ENSMUSG00000018238.6	27.2267	0.13138	1.09167	0.120347	0.904208	0.940659	chr11	53431023	53437904	+	Gdf9	protein_coding
ENSMUSG00000018239.9	154.135	0.362206	0.559233	0.647684	0.517189	0.760152	chr11	53324679	53333301	+	Zcchc10	protein_coding
ENSMUSG00000018286.6	40185.1	-1.50594	0.357933	-4.20734	2.58397e-05	0.000324686	chr11	70525367	70527858	+	Psmb6	protein_coding
ENSMUSG00000018287.12	993.733	0.348513	0.376756	0.925036	0.354947	0.614063	chr11	70663771	70669416	-	Spag7	protein_coding
ENSMUSG00000018293.4	92311.1	-1.49216	0.352952	-4.22766	2.36129e-05	0.0002998	chr11	70651850	70654644	-	Pfn1	protein_coding
ENSMUSG00000018322.10	2209.7	0.408271	0.355252	1.14924	0.250456	0.493718	chr2	164053540	164071169	-	Tomm34	protein_coding
ENSMUSG00000018326.9	8547.24	0.195382	0.33901	0.576331	0.564392	0.794463	chr2	163994960	164018588	+	Ywhab	protein_coding
ENSMUSG00000018334.18	376.29	1.50776	0.454379	3.31829	0.000905702	0.00658871	chr11	79013440	79146407	-	Ksr1	protein_coding
ENSMUSG00000018339.11	285.485	-1.80075	0.466632	-3.85903	0.00011384	0.0011521	chr11	54902453	54910377	+	Gpx3	protein_coding
ENSMUSG00000018340.13	15294.9	-0.639372	0.348172	-1.83637	0.0663033	0.197462	chr11	54979108	55033445	-	Anxa6	protein_coding
ENSMUSG00000018341.12	62.5643	0.13344	0.763111	0.174863	0.861187	0.911553	chr6	67291318	67376188	-	Il12rb2	protein_coding
ENSMUSG00000018347.16	604.528	0.545842	0.414591	1.31658	0.187979	0.410011	chr11	65807175	65829239	+	Zkscan6	protein_coding
ENSMUSG00000018362.14	974.491	0.507396	0.381871	1.32871	0.183944	0.403739	chr11	106988629	106999541	-	Kpna2	protein_coding
ENSMUSG00000018363.16	592.328	1.60066	0.446695	3.58334	0.000339223	0.00290311	chr11	106820066	106920715	-	Smurf2	protein_coding
ENSMUSG00000018372.13	123.83	0.00621082	0.595567	0.0104284	0.991679	0.995726	chr11	106789252	106819930	+	Cep95	protein_coding
ENSMUSG00000018381.15	1732.86	-0.473986	0.364655	-1.29982	0.193663	0.418832	chr11	95830074	95842476	-	Abi3	protein_coding
ENSMUSG00000018387.12	2.24734	-3.93098	3.80892	-1.03204	0.302051	0.558289	chr11	53457205	53467766	+	Shroom1	protein_coding
ENSMUSG00000018395.19	384.588	-0.0884737	0.501378	-0.176461	0.859932	0.910916	chr11	53567379	53601967	+	Kif3a	protein_coding
ENSMUSG00000018398.18	4122.89	1.3825	0.345063	4.0065	6.16247e-05	0.000684795	chr11	53519257	53549565	+	Sept8	protein_coding
ENSMUSG00000018401.17	1249.79	1.2958	0.3775	3.43259	0.000597847	0.00468109	chr11	87592162	87616302	+	Mtmr4	protein_coding
ENSMUSG00000018405.7	961.898	-0.281983	0.389087	-0.72473	0.468618	0.717395	chr11	84813061	84819515	-	Mrm1	protein_coding
ENSMUSG00000018411.17	0.476988	1.38727	6.04639	0.229438	0.818528	0.884896	chr11	104231390	104332090	+	Mapt	protein_coding
ENSMUSG00000018412.16	1328.34	1.74186	0.366926	4.74716	2.06293e-06	3.70178e-05	chr11	104333229	104468861	-	Kansl1	protein_coding
ENSMUSG00000018415.14	534.978	0.412384	0.419526	0.982977	0.325619	0.581657	chr11	60417145	60450927	+	Gid4	protein_coding
ENSMUSG00000018417.14	49.6804	1.72746	0.920478	1.8767	0.0605592	0.184299	chr1	51749765	51916071	-	Myo1b	protein_coding
ENSMUSG00000018425.18	1207.51	-0.0572262	0.412199	-0.138832	0.889583	0.931297	chr11	86768846	86807746	-	Dhx40	protein_coding
ENSMUSG00000018427.8	156.989	2.87203	0.630546	4.55483	5.24271e-06	8.21411e-05	chr11	86936425	86993707	-	Ypel2	protein_coding
ENSMUSG00000018428.15	443.672	2.67808	0.453077	5.91087	3.40309e-09	1.44274e-07	chr11	88830792	88864586	-	Akap1	protein_coding
ENSMUSG00000018433.14	907.144	-0.0492286	0.389837	-0.12628	0.89951	0.937652	chr11	107166663	107189381	-	Nol11	protein_coding
ENSMUSG00000018442.13	5492.21	-0.962072	0.342144	-2.81189	0.0049251	0.0266029	chr11	71007164	71019841	-	Derl2	protein_coding
ENSMUSG00000018446.8	2064.39	-0.857807	0.351613	-2.43963	0.0147021	0.0630984	chr11	70977836	70983026	-	C1qbp	protein_coding
ENSMUSG00000018449.12	799.282	-1.16103	0.385292	-3.01339	0.00258349	0.0157412	chr11	70970213	70977833	+	Rpain	protein_coding
ENSMUSG00000018459.15	37.9941	1.26907	0.976246	1.29995	0.193617	0.418777	chr2	165405028	165473230	-	Slc13a3	protein_coding
ENSMUSG00000018470.8	1.57343	3.09263	4.5827	0.674847	0.499773	0.742667	chr11	69326258	69333042	+	Kcnab3	protein_coding
ENSMUSG00000018474.18	1220.31	1.02249	0.373019	2.74111	0.00612317	0.0316267	chr11	69343273	69369406	-	Chd3	protein_coding
ENSMUSG00000018476.7	440.233	0.912073	0.424166	2.15027	0.0315335	0.113269	chr11	69398508	69413675	-	Kdm6b	protein_coding
ENSMUSG00000018479.12	2.5274	3.7796	3.87866	0.974459	0.329829	0.586582	chr11	85170404	85181145	+	1700125H20Rik	protein_coding
ENSMUSG00000018481.9	930.606	0.207825	0.408193	0.509133	0.610659	0.827349	chr11	85187262	85235130	-	Appbp2	protein_coding
ENSMUSG00000018486.2	10.1064	5.77235	2.63372	2.19171	0.0284005	0.104432	chr11	103727364	103749821	-	Wnt9b	protein_coding
ENSMUSG00000018500.2	4985.95	-1.63323	0.347781	-4.69613	2.65136e-06	4.57303e-05	chr11	62248984	62266453	+	Adora2b	protein_coding
ENSMUSG00000018501.17	1352.92	1.43711	0.411625	3.49131	0.000480654	0.0038825	chr11	62316426	62458541	-	Ncor1	protein_coding
ENSMUSG00000018507.16	14158.4	-0.050791	0.353655	-0.143617	0.885803	0.928887	chr11	62574486	62600515	+	Trpv2	protein_coding
ENSMUSG00000018509.8	103.164	-1.72354	0.627545	-2.74648	0.00602383	0.0312255	chr11	62524946	62539261	-	Cenpv	protein_coding
ENSMUSG00000018537.16	302.292	-1.59475	0.459367	-3.47161	0.000517339	0.00411993	chr11	97688823	97700497	-	Pcgf2	protein_coding
ENSMUSG00000018541.10	1317.77	0.361594	0.365124	0.99033	0.322013	0.577209	chr11	97745481	97766556	-	Cwc25	protein_coding
ENSMUSG00000018543.8	0.54822	1.56688	6.03499	0.259633	0.795147	0.884896	chr11	97771481	97775918	-	1700001P01Rik	protein_coding
ENSMUSG00000018547.8	4030.39	1.35254	0.350751	3.85613	0.000115195	0.00116406	chr11	97715157	97744704	-	Pip4k2b	protein_coding
ENSMUSG00000018548.15	175.238	0.46309	0.616314	0.751387	0.45242	0.708123	chr11	87127077	87220683	+	Trim37	protein_coding
ENSMUSG00000018554.13	0.811938	-1.74762	5.9301	-0.294704	0.76822	0.884309	chr11	69935796	69941605	+	Ybx2	protein_coding
ENSMUSG00000018559.16	9294.9	-1.51304	0.346401	-4.36788	1.25457e-05	0.000173881	chr11	69981156	69990601	+	Ctdnep1	protein_coding
ENSMUSG00000018565.17	4581.38	-0.474917	0.356212	-1.33324	0.182453	0.401515	chr11	69968222	69982517	-	Elp5	protein_coding
ENSMUSG00000018566.14	1.33493	2.85386	4.88225	0.584538	0.558858	0.790036	chr11	69942539	69948188	-	Slc2a4	protein_coding
ENSMUSG00000018567.14	36647.4	-1.69518	0.348662	-4.86195	1.16237e-06	2.26415e-05	chr11	69991143	69994951	+	Gabarap	protein_coding
ENSMUSG00000018569.12	6.13533	-0.95743	2.16105	-0.443039	0.657737	0.85188	chr11	69964779	69967885	+	Cldn7	protein_coding
ENSMUSG00000018570.17	1.09644	2.56754	5.28536	0.485783	0.627121	0.834637	chr11	69897352	69900987	-	2810408A11Rik	protein_coding
ENSMUSG00000018572.10	5752.95	-0.195716	0.356553	-0.548911	0.583066	0.807015	chr11	69995777	70000009	+	Phf23	protein_coding
ENSMUSG00000018574.14	4493.4	-0.504731	0.352453	-1.43205	0.15213	0.355816	chr11	70010183	70015411	-	Acadvl	protein_coding
ENSMUSG00000018583.5	4368.72	1.05427	0.339915	3.10157	0.00192498	0.0123125	chr11	55469685	55504838	+	G3bp1	protein_coding
ENSMUSG00000018585.9	8317.78	-1.9476	0.333635	-5.83752	5.29845e-09	2.13307e-07	chr11	55446641	55461239	-	Atox1	protein_coding
ENSMUSG00000018593.13	3946.47	0.193052	0.360293	0.53582	0.592083	0.81419	chr11	55394500	55423183	-	Sparc	protein_coding
ENSMUSG00000018599.5	1307	0.476053	0.396604	1.20032	0.230014	0.466926	chr11	60728398	60732951	+	Mief2	protein_coding
ENSMUSG00000018604.18	65.8696	3.38193	0.924139	3.65955	0.000252663	0.00226484	chr5	119670669	119684724	+	Tbx3	protein_coding
ENSMUSG00000018634.10	3.82521	-4.62231	3.0943	-1.49382	0.135224	0.329687	chr11	104132855	104175523	+	Crhr1	protein_coding
ENSMUSG00000018648.15	21.2523	0.502266	1.32714	0.378457	0.705091	0.873295	chr11	84048041	84069261	-	Dusp14	protein_coding
ENSMUSG00000018651.14	73.5743	0.565306	0.721863	0.783121	0.433556	0.690487	chr11	84078920	84129600	-	Tada2a	protein_coding
ENSMUSG00000018654.17	2306.84	0.810605	0.35078	2.31086	0.0208404	0.0826396	chr11	11685003	11772926	+	Ikzf1	protein_coding
ENSMUSG00000018659.12	827.728	0.93298	0.388523	2.40135	0.0163347	0.0684809	chr11	96937825	96943986	-	Pnpo	protein_coding
ENSMUSG00000018661.17	2913.54	-0.284894	0.359904	-0.791583	0.428604	0.687046	chr11	113649169	113667054	+	Cog1	protein_coding
ENSMUSG00000018666.13	577.743	-0.174183	0.403478	-0.431705	0.665956	0.858283	chr11	96789127	96808640	+	Cbx1	protein_coding
ENSMUSG00000018669.14	1543.17	-0.572135	0.378393	-1.51201	0.13053	0.321541	chr11	96907426	96916496	-	Cdk5rap3	protein_coding
ENSMUSG00000018672.15	480.093	-1.83912	0.422358	-4.3544	1.33433e-05	0.000183426	chr11	96849870	96861203	+	Copz2	protein_coding
ENSMUSG00000018677.9	8485.09	-0.625091	0.351659	-1.77755	0.0754784	0.216542	chr11	102402985	102407946	-	Slc25a39	protein_coding
ENSMUSG00000018678.13	775.042	0.828441	0.393216	2.10684	0.0351318	0.122572	chr11	96953341	96982959	-	Sp2	protein_coding
ENSMUSG00000018697.14	590.222	-1.0065	0.397221	-2.53385	0.0112817	0.0510916	chr11	84422855	84513522	-	Aatf	protein_coding
ENSMUSG00000018707.13	25985.9	2.21232	0.338018	6.54498	5.95043e-11	3.98936e-09	chr12	110601452	110666945	+	Dync1h1	protein_coding
ENSMUSG00000018733.10	69.4299	2.84443	0.845874	3.36271	0.000771822	0.00579656	chr11	83294642	83302586	-	Pex12	protein_coding
ENSMUSG00000018736.14	3450.03	0.239353	0.341337	0.701222	0.483165	0.72842	chr11	68821434	68871858	-	Ndel1	protein_coding
ENSMUSG00000018740.14	118.693	-0.402226	0.597179	-0.673543	0.500602	0.743505	chr11	68968131	68974365	+	Slc25a35	protein_coding
ENSMUSG00000018750.14	2059.69	1.51117	0.3608	4.18839	2.80946e-05	0.000347959	chr11	69765912	69784023	+	Zbtb4	protein_coding
ENSMUSG00000018752.19	59.5104	-0.696691	0.777514	-0.89605	0.370226	0.630372	chr11	69682577	69696098	-	Tnfsfm13	protein_coding
ENSMUSG00000018761.14	2806.26	-0.297863	0.353655	-0.84224	0.399654	0.66144	chr11	69656697	69662642	-	Mpdu1	protein_coding
ENSMUSG00000018765.5	6732.45	0.0117962	0.369204	0.0319504	0.974512	0.984562	chr11	69632990	69653297	+	Fxr2	protein_coding
ENSMUSG00000018770.9	6640.57	-0.802773	0.338632	-2.37063	0.0177576	0.0730876	chr2	73908447	73911326	-	Atp5g3	protein_coding
ENSMUSG00000018774.13	51263.6	-0.867693	0.329927	-2.62996	0.0085396	0.0410405	chr11	69664213	69666153	-	Cd68	protein_coding
ENSMUSG00000018776.10	0.929177	2.31971	5.99987	0.386627	0.699033	0.873071	chr11	69759890	69761968	-	Slc35g3	protein_coding
ENSMUSG00000018796.13	48798.4	0.726798	0.337062	2.15627	0.0310624	0.111975	chr8	46471037	46536051	+	Acsl1	protein_coding
ENSMUSG00000018800.14	54.9117	1.16208	0.855579	1.35823	0.17439	0.390629	chr11	110269369	110337716	-	Abca5	protein_coding
ENSMUSG00000018809.2	123.018	1.31433	0.609963	2.15477	0.0311802	0.112227	chr11	75348433	75405705	+	Smyd4	protein_coding
ENSMUSG00000018819.10	139.734	-1.54664	0.587813	-2.63118	0.00850886	0.0409318	chr7	142460809	142494867	+	Lsp1	protein_coding
ENSMUSG00000018820.13	3024.15	0.0434026	0.366808	0.118325	0.90581	0.941841	chr19	42163951	42194590	+	Zfyve27	protein_coding
ENSMUSG00000018821.3	245.166	-0.0175116	0.481081	-0.0364005	0.970963	0.981763	chr19	42123273	42129059	-	Avpi1	protein_coding
ENSMUSG00000018822.7	46.965	-1.20733	0.903394	-1.33644	0.181407	0.399955	chr19	42197971	42202252	-	Sfrp5	protein_coding
ENSMUSG00000018830.10	4.07603	4.46271	3.29389	1.35485	0.175466	0.39203	chr16	14194535	14291372	-	Myh11	protein_coding
ENSMUSG00000018841.17	491.652	-0.337824	0.415021	-0.813991	0.41565	0.676273	chr11	82876434	82890614	-	Rad51d	protein_coding
ENSMUSG00000018845.14	2.38537	0.906978	3.46041	0.262101	0.793243	0.884896	chr11	82910550	82943403	+	Unc45b	protein_coding
ENSMUSG00000018846.8	783.798	2.5099	0.466551	5.37969	7.46126e-08	2.14791e-06	chr11	35769484	35791285	+	Pank3	protein_coding
ENSMUSG00000018848.4	4763.52	-0.692979	0.354791	-1.9532	0.0507953	0.161731	chr11	35808381	35834506	-	Rars	protein_coding
ENSMUSG00000018858.15	1963.91	-1.71204	0.360074	-4.75471	1.98736e-06	3.59041e-05	chr11	115403752	115412674	+	Mrpl58	protein_coding
ENSMUSG00000018861.8	409.631	-0.617996	0.440005	-1.40452	0.160164	0.3693	chr11	115268024	115277050	-	Fdxr	protein_coding
ENSMUSG00000018865.9	29.504	0.959447	1.08867	0.881303	0.378154	0.639538	chr15	84076097	84105754	-	Sult4a1	protein_coding
ENSMUSG00000018882.12	2204.14	-0.698644	0.349477	-1.99911	0.0455961	0.149202	chr11	97315716	97329920	+	Mrpl45	protein_coding
ENSMUSG00000018899.16	16740.3	-0.00450912	0.35498	-0.0127025	0.989865	0.994631	chr11	53770014	53778374	+	Irf1	protein_coding
ENSMUSG00000018900.7	467.444	1.75607	0.426981	4.11276	3.90964e-05	0.000463007	chr11	53864542	53891660	-	Slc22a5	protein_coding
ENSMUSG00000018906.14	1717.21	0.508788	0.373953	1.36057	0.173651	0.389566	chr11	54100095	54131665	+	P4ha2	protein_coding
ENSMUSG00000018909.15	3901.53	2.56563	0.351121	7.30696	2.73259e-13	3.44648e-11	chr7	99535466	99606771	+	Arrb1	protein_coding
ENSMUSG00000018916.5	1184.9	-2.38857	0.378742	-6.30659	2.85254e-10	1.63535e-08	chr11	54247271	54249667	-	Csf2	protein_coding
ENSMUSG00000018919.10	64.8261	-1.804	0.75358	-2.3939	0.0166701	0.0695652	chr11	70505244	70511178	+	Tm4sf5	protein_coding
ENSMUSG00000018920.11	74026.6	-1.2836	0.338721	-3.78956	0.000150911	0.00145852	chr11	70453983	70459984	-	Cxcl16	protein_coding
ENSMUSG00000018921.11	2144.62	0.292253	0.359646	0.812614	0.41644	0.677285	chr11	70392883	70410031	-	Pelp1	protein_coding
ENSMUSG00000018923.13	2409.91	-1.64153	0.34979	-4.6929	2.69357e-06	4.63001e-05	chr11	70451919	70453727	+	Med11	protein_coding
ENSMUSG00000018925.3	178.253	0.137124	0.534484	0.256554	0.797523	0.884896	chr11	83511736	83522175	-	Heatr9	protein_coding
ENSMUSG00000018927.3	5921.98	-0.654887	0.3362	-1.94791	0.0514259	0.163044	chr11	83587882	83593087	-	Ccl6	protein_coding
ENSMUSG00000018930.3	37870.8	-2.41093	0.367868	-6.55378	5.60971e-11	3.79879e-09	chr11	83662584	83664683	+	Ccl4	protein_coding
ENSMUSG00000018931.3	1007.05	0.605187	0.375974	1.60965	0.107475	0.278449	chr11	60902246	60914750	-	Natd1	protein_coding
ENSMUSG00000018932.9	3850.46	0.0998404	0.358167	0.278754	0.780434	0.884896	chr11	60932033	60952811	+	Map2k3	protein_coding
ENSMUSG00000018965.11	5848.07	0.636428	0.337534	1.88552	0.0593593	0.181661	chr5	33018816	33027966	+	Ywhah	protein_coding
ENSMUSG00000018974.7	1241.86	0.96567	0.367392	2.62845	0.00857758	0.0411642	chr5	113742446	113772510	-	Sart3	protein_coding
ENSMUSG00000018983.9	8.98521	5.60047	2.70813	2.06802	0.038638	0.131916	chr4	136172394	136196057	+	E2f2	protein_coding
ENSMUSG00000018986.10	24.425	1.83459	1.31294	1.39731	0.162321	0.372485	chr11	83191330	83215154	+	Slfn3	protein_coding
ENSMUSG00000018995.12	132.137	0.30035	0.580192	0.517674	0.604686	0.826194	chr7	96951505	97064758	+	Nars2	protein_coding
ENSMUSG00000018999.14	1507.75	0.480704	0.358811	1.33972	0.180338	0.3986	chr6	34153380	34177111	-	Slc35b4	protein_coding
ENSMUSG00000019027.8	6.56631	-1.20978	2.0763	-0.582661	0.560121	0.791489	chr14	31260375	31323896	-	Dnah1	protein_coding
ENSMUSG00000019039.14	1149.78	-0.328814	0.377706	-0.870557	0.383996	0.64484	chr9	108569886	108572774	+	Dalrd3	protein_coding
ENSMUSG00000019054.13	9621.9	-2.36771	0.342139	-6.92032	4.50617e-12	4.19053e-10	chr5	136953275	136966234	+	Fis1	protein_coding
ENSMUSG00000019055.15	6019.89	-0.0632381	0.359311	-0.175998	0.860295	0.911087	chr4	147909753	147936767	-	Plod1	protein_coding
ENSMUSG00000019066.13	1831.77	1.47496	0.362618	4.06754	4.75119e-05	0.000545697	chr9	21907491	21918192	-	Rab3d	protein_coding
ENSMUSG00000019080.8	761.605	-0.643496	0.382633	-1.68176	0.0926161	0.251818	chr15	76701465	76704239	+	Mfsd3	protein_coding
ENSMUSG00000019082.18	4650.29	-0.00673426	0.354746	-0.0189834	0.984854	0.99124	chr7	141429744	141437892	-	Slc25a22	protein_coding
ENSMUSG00000019087.13	20738.6	0.989505	0.337385	2.93287	0.00335846	0.0194752	chrX	74297097	74304721	+	Atp6ap1	protein_coding
ENSMUSG00000019088.13	6930.24	-0.717261	0.359893	-1.99298	0.0462632	0.150993	chrX	74273217	74282337	-	Dnase1l1	protein_coding
ENSMUSG00000019102.10	16.5852	-0.194886	1.37053	-0.142197	0.886924	0.929725	chr11	61207537	61218421	+	Aldh3a1	protein_coding
ENSMUSG00000019122.8	145997	-1.60719	0.328207	-4.89686	9.73808e-07	1.93801e-05	chr11	83572919	83578636	-	Ccl9	protein_coding
ENSMUSG00000019124.10	5.05967	-0.401437	2.35596	-0.170392	0.864702	0.913883	chr6	54501173	54566489	-	Scrn1	protein_coding
ENSMUSG00000019132.11	7326.88	1.78729	0.346335	5.16059	2.46175e-07	6.11799e-06	chr13	24801657	24816197	+	BC005537	protein_coding
ENSMUSG00000019139.10	3004.87	-0.360415	0.354705	-1.0161	0.309582	0.567372	chr8	70594373	70597290	+	Isyna1	protein_coding
ENSMUSG00000019143.15	509.414	0.659094	0.418301	1.57564	0.115108	0.293923	chr18	36783008	36792562	+	Hars2	protein_coding
ENSMUSG00000019158.9	4605.37	-2.63637	0.354299	-7.44108	9.98676e-14	1.40932e-11	chr7	16452779	16455494	+	Tmem160	protein_coding
ENSMUSG00000019173.11	36612.8	-0.833483	0.349439	-2.38521	0.0170696	0.070819	chr11	100715009	100738215	-	Rab5c	protein_coding
ENSMUSG00000019178.17	19.0494	-0.541277	1.27996	-0.422887	0.672378	0.863526	chr5	135747220	135778385	-	Styxl1	protein_coding
ENSMUSG00000019179.10	13089.5	-0.639735	0.339697	-1.88325	0.0596663	0.182545	chr5	135778480	135790398	+	Mdh2	protein_coding
ENSMUSG00000019188.16	14368.3	-1.05048	0.353169	-2.97444	0.00293525	0.0174318	chr2	152669461	152708670	+	H13	protein_coding
ENSMUSG00000019189.13	1616.94	2.07272	0.363611	5.70038	1.19542e-08	4.40212e-07	chr11	44518964	44565520	+	Rnf145	protein_coding
ENSMUSG00000019194.15	531.844	-0.14569	0.429721	-0.339034	0.734584	0.878832	chr7	31116524	31127003	-	Scn1b	protein_coding
ENSMUSG00000019210.10	33509.6	-1.20037	0.330072	-3.6367	0.000276152	0.00244311	chr6	120794305	120822793	-	Atp6v1e1	protein_coding
ENSMUSG00000019214.14	59.3042	-0.142601	0.776173	-0.183723	0.854231	0.908457	chr17	25718926	25727419	-	Chtf18	protein_coding
ENSMUSG00000019254.16	5938.73	0.00632824	0.367279	0.01723	0.986253	0.992169	chr7	4481520	4501680	-	Ppp1r12c	protein_coding
ENSMUSG00000019256.17	492.672	1.30696	0.453232	2.88365	0.00393093	0.0221396	chr12	35497974	35535038	-	Ahr	protein_coding
ENSMUSG00000019261.3	4055.28	-0.0261048	0.362546	-0.0720041	0.942599	0.964244	chr8	70905932	70917529	+	Map1s	protein_coding
ENSMUSG00000019278.5	7.25657	-0.503729	1.98664	-0.253559	0.799836	0.884896	chr8	123186242	123201812	+	Dpep1	protein_coding
ENSMUSG00000019295.8	1831.86	0.0876474	0.365737	0.239646	0.810605	0.884896	chr5	33653216	33658416	-	Tmem129	protein_coding
ENSMUSG00000019297.9	2844.43	-0.369985	0.369259	-1.00197	0.31636	0.571628	chr14	55745693	55755500	+	Nop9	protein_coding
ENSMUSG00000019301.5	11.2154	0.132991	1.64012	0.0810859	0.935374	0.96026	chr11	101078411	101080527	+	Hsd17b1	protein_coding
ENSMUSG00000019302.16	12019.3	1.26781	0.339749	3.7316	0.000190268	0.00177103	chr11	101009452	101063719	+	Atp6v0a1	protein_coding
ENSMUSG00000019303.14	39.1998	-1.745	0.970911	-1.79728	0.0722915	0.209634	chr11	101091823	101095436	-	Psmc3ip	protein_coding
ENSMUSG00000019320.14	91.3285	-0.190038	0.664892	-0.285818	0.775017	0.884896	chr17	24696234	24700529	+	Noxo1	protein_coding
ENSMUSG00000019326.14	2.4566	0.956026	3.42924	0.278786	0.780409	0.884896	chr11	101330605	101341938	+	Aoc3	protein_coding
ENSMUSG00000019338.13	867.044	0.888827	0.390065	2.27866	0.0226873	0.0884523	chr3	95006590	95015448	-	Zfp687	protein_coding
ENSMUSG00000019362.8	4848.9	-2.12858	0.33706	-6.31513	2.69928e-10	1.56527e-08	chr8	84246238	84249719	-	D8Ertd738e	protein_coding
ENSMUSG00000019368.13	1.12166	-0.717193	5.17435	-0.138605	0.889762	0.931297	chr11	4031462	4048024	+	Sec14l4	protein_coding
ENSMUSG00000019370.10	10845	-0.221617	0.35262	-0.628486	0.529686	0.769123	chr7	16915379	16924114	-	Calm3	protein_coding
ENSMUSG00000019373.11	833.775	-1.05404	0.464573	-2.26885	0.0232777	0.0901273	chr11	59817795	59839838	-	Cops3	protein_coding
ENSMUSG00000019428.16	29751.1	-1.23609	0.354379	-3.48805	0.000486559	0.0039192	chr8	70527724	70535328	+	Fkbp8	protein_coding
ENSMUSG00000019432.15	7967.4	-0.159207	0.344095	-0.462683	0.643592	0.843942	chr17	35241746	35253707	+	Ddx39b	protein_coding
ENSMUSG00000019433.9	5987.6	-0.993721	0.356287	-2.7891	0.00528549	0.0281354	chr8	83652677	83664694	+	Gipc1	protein_coding
ENSMUSG00000019437.17	14.4294	1.24627	1.51523	0.822496	0.410795	0.670718	chr11	78176711	78181909	+	Tlcd1	protein_coding
ENSMUSG00000019461.12	3297.06	-0.0840588	0.363688	-0.231129	0.817215	0.884896	chr11	69846376	69852058	+	Plscr3	protein_coding
ENSMUSG00000019464.6	11.0821	5.90224	2.61063	2.26085	0.0237685	0.0913791	chr8	83666678	83672753	+	Ptger1	protein_coding
ENSMUSG00000019467.15	82.602	0.235773	0.688045	0.342671	0.731846	0.878832	chr10	127182525	127190083	-	Arhgef25	protein_coding
ENSMUSG00000019470.12	3258.58	-0.62073	0.367865	-1.68738	0.0915298	0.249368	chr8	3608421	3621316	-	Xab2	protein_coding
ENSMUSG00000019471.10	18444.1	-1.07959	0.348611	-3.09684	0.00195597	0.0124752	chr9	21133222	21149982	-	Cdc37	protein_coding
ENSMUSG00000019478.16	140.838	-0.258617	0.565265	-0.457513	0.647302	0.843942	chr8	123805985	123835287	+	Rab4a	protein_coding
ENSMUSG00000019487.11	3133.97	-0.450651	0.361764	-1.2457	0.212874	0.445672	chr17	57249455	57263665	+	Trip10	protein_coding
ENSMUSG00000019489.7	48.8194	-4.48137	0.989543	-4.52873	5.93399e-06	9.14805e-05	chr17	57145997	57149777	-	Cd70	protein_coding
ENSMUSG00000019494.14	6963.07	-1.79934	0.34405	-5.22989	1.69614e-07	4.3995e-06	chr5	138161071	138164646	+	Cops6	protein_coding
ENSMUSG00000019505.7	135260	-1.1837	0.370222	-3.19727	0.00138734	0.00933215	chr11	62551171	62553213	+	Ubb	protein_coding
ENSMUSG00000019518.11	333.987	0.227012	0.451086	0.503256	0.614784	0.831413	chr5	138172002	138180429	+	Ap4m1	protein_coding
ENSMUSG00000019528.18	2555.43	-0.618669	0.35085	-1.76334	0.0778424	0.221232	chr3	20122084	20155317	-	Gyg	protein_coding
ENSMUSG00000019539.11	379.626	-1.07054	0.452184	-2.36748	0.0179094	0.0735775	chr7	45082913	45092221	-	Rcn3	protein_coding
ENSMUSG00000019558.14	33817.1	-0.493871	0.348865	-1.41565	0.156878	0.363301	chrX	73673150	73682502	+	Slc6a8	protein_coding
ENSMUSG00000019564.12	1845.2	2.54461	0.360633	7.05595	1.71423e-12	1.79239e-10	chr10	79927043	79955018	+	Arid3a	protein_coding
ENSMUSG00000019577.6	7.26932	5.29504	2.83321	1.86892	0.0616339	0.187076	chr6	5483351	5496309	-	Pdk4	protein_coding
ENSMUSG00000019578.11	8564.48	-0.922334	0.367321	-2.51098	0.0120398	0.0537885	chr17	56067045	56075028	-	Ubxn6	protein_coding
ENSMUSG00000019579.13	5036.87	-1.08492	0.353214	-3.07158	0.0021293	0.0133736	chr17	56175744	56183920	-	Mydgf	protein_coding
ENSMUSG00000019590.16	26.186	-0.776755	1.13376	-0.685115	0.493272	0.737856	chr11	105933702	105953336	-	Cyb561	protein_coding
ENSMUSG00000019647.16	5.35263	-2.58668	2.30812	-1.12068	0.262422	0.51023	chr18	47235598	47368870	-	Sema6a	protein_coding
ENSMUSG00000019659.8	2591.86	-1.48514	0.363912	-4.08103	4.48359e-05	0.000519397	chr9	110656503	110711606	+	Ccdc12	protein_coding
ENSMUSG00000019689.4	336.762	-2.47487	0.44819	-5.52192	3.35317e-08	1.06899e-06	chr6	38533502	38539449	+	Fmc1	protein_coding
ENSMUSG00000019699.16	1625.5	0.00220745	0.399235	0.00552919	0.995588	0.99733	chr1	177020073	177258203	-	Akt3	protein_coding
ENSMUSG00000019710.13	3166.7	-0.926231	0.350981	-2.63898	0.00831561	0.0403396	chr3	87919506	87923672	+	Mrpl24	protein_coding
ENSMUSG00000019715.14	1032.39	0.492251	0.381465	1.29042	0.196903	0.424203	chr2	29935426	29960371	+	Gle1	protein_coding
ENSMUSG00000019718.8	13.4171	-0.92619	1.49186	-0.620829	0.534712	0.774233	chr12	72073428	72085439	-	L3hypdh	protein_coding
ENSMUSG00000019726.12	858.276	1.14636	0.419341	2.73372	0.00626236	0.0321809	chr13	13590397	13778803	+	Lyst	protein_coding
ENSMUSG00000019731.13	3292.69	1.02514	0.359662	2.85029	0.00436795	0.0241866	chr8	72480641	72492614	-	Slc35e1	protein_coding
ENSMUSG00000019732.14	136.014	0.256361	0.601691	0.426067	0.670059	0.861425	chr8	72424176	72443870	-	Calr3	protein_coding
ENSMUSG00000019734.16	10.9729	0.751207	1.68642	0.445445	0.655998	0.850446	chr7	3665790	3677553	-	Tmc4	protein_coding
ENSMUSG00000019737.14	1.88315	3.34956	4.27566	0.783401	0.433391	0.690334	chr7	30314807	30319046	+	Syne4	protein_coding
ENSMUSG00000019738.15	1420.25	-2.56351	0.359521	-7.13033	1.00126e-12	1.08631e-10	chr7	30231948	30233390	+	Polr2i	protein_coding
ENSMUSG00000019761.10	15.6265	-2.25687	1.4382	-1.56924	0.116593	0.296888	chr11	99385254	99389364	-	Krt10	protein_coding
ENSMUSG00000019763.11	488.475	-1.7234	0.430868	-3.99983	6.33871e-05	0.000702229	chr10	4401915	4432388	-	Rmnd1	protein_coding
ENSMUSG00000019767.12	0.54822	1.56688	6.03499	0.259633	0.795147	0.884896	chr10	4482502	4562231	+	Ccdc170	protein_coding
ENSMUSG00000019768.16	21.5595	1.9263	1.32769	1.45087	0.146817	0.347303	chr10	4611593	5005614	+	Esr1	protein_coding
ENSMUSG00000019773.7	8.44016	5.51793	2.75549	2.00253	0.0452282	0.148409	chr10	5799160	5805600	-	Fbxo5	protein_coding
ENSMUSG00000019774.8	76.6536	-0.0456548	0.711264	-0.0641883	0.94882	0.968149	chr10	5811887	5823910	-	Mtrf1l	protein_coding
ENSMUSG00000019775.17	11.7309	-2.43778	1.65439	-1.47352	0.140611	0.33908	chr10	5825663	5922400	-	Rgs17	protein_coding
ENSMUSG00000019777.16	417.578	0.940153	0.493109	1.90658	0.0565746	0.175428	chr10	36974544	37001889	+	Hdac2	protein_coding
ENSMUSG00000019779.15	15.1905	2.18535	1.58324	1.3803	0.167495	0.380564	chr10	34483399	34611278	+	Frk	protein_coding
ENSMUSG00000019782.10	1155.47	-0.0392086	0.378225	-0.103665	0.917435	0.949289	chr10	33996555	34019624	-	Rwdd1	protein_coding
ENSMUSG00000019789.9	1.88315	3.34956	4.27566	0.783401	0.433391	0.690334	chr10	30832359	30842801	-	Hey2	protein_coding
ENSMUSG00000019790.17	1035.74	1.17961	0.395619	2.98168	0.00286668	0.0170799	chr10	9755547	9901079	-	Stxbp5	protein_coding
ENSMUSG00000019791.12	263.334	-1.50886	0.468659	-3.21954	0.00128398	0.00874547	chr10	30608141	30629632	-	Hint3	protein_coding
ENSMUSG00000019792.8	63.0678	1.23768	0.809794	1.52839	0.126417	0.313981	chr10	30534225	30600749	-	Trmt11	protein_coding
ENSMUSG00000019797.11	341.352	-1.48111	0.438824	-3.37517	0.000737691	0.00557551	chr10	43525133	43540994	-	1700021F05Rik	protein_coding
ENSMUSG00000019802.13	818.877	1.05162	0.452318	2.32497	0.0200737	0.0803341	chr10	42761496	42832514	+	Sec63	protein_coding
ENSMUSG00000019804.12	8507.72	-0.28854	0.333556	-0.865041	0.387016	0.648347	chr10	42502030	42535381	+	Snx3	protein_coding
ENSMUSG00000019806.13	283.739	-0.761041	0.478067	-1.59191	0.111404	0.286023	chr10	13647054	13868980	-	Aig1	protein_coding
ENSMUSG00000019808.8	89.9121	0.661361	0.669802	0.987397	0.323448	0.578619	chr10	13552894	13563376	+	Adat2	protein_coding
ENSMUSG00000019809.16	407.366	-0.358546	0.442202	-0.810819	0.41747	0.678468	chr10	13523842	13553142	-	Pex3	protein_coding
ENSMUSG00000019810.15	2185.78	0.0903221	0.365129	0.24737	0.804622	0.884896	chr10	13499540	13519035	+	Fuca2	protein_coding
ENSMUSG00000019813.16	49.591	-0.134845	0.835892	-0.161319	0.871842	0.919359	chr10	41718840	41809871	-	Cep57l1	protein_coding
ENSMUSG00000019814.5	851.775	0.173966	0.407854	0.426539	0.669715	0.861213	chr10	13178140	13193168	-	Ltv1	protein_coding
ENSMUSG00000019817.18	6.21058	-1.87751	2.13171	-0.880752	0.378452	0.639794	chr10	13060504	13131694	+	Plagl1	protein_coding
ENSMUSG00000019818.15	5409.11	0.212434	0.381535	0.556787	0.577673	0.804179	chr10	41519414	41531048	+	Cd164	protein_coding
ENSMUSG00000019820.11	213.628	1.00351	0.56604	1.77287	0.0762506	0.218086	chr10	12382188	12869365	-	Utrn	protein_coding
ENSMUSG00000019822.12	915.23	-0.339316	0.385076	-0.881166	0.378228	0.639571	chr10	41485642	41490369	-	Smpd2	protein_coding
ENSMUSG00000019823.17	1827.12	0.639329	0.360464	1.77363	0.0761249	0.21787	chr10	41476314	41487032	+	Mical1	protein_coding
ENSMUSG00000019826.11	343.416	0.124677	0.440941	0.282751	0.777368	0.884896	chr10	41450383	41465574	+	Zbtb24	protein_coding
ENSMUSG00000019828.13	3.72474	-1.23853	2.72012	-0.455322	0.648877	0.843942	chr10	10686059	11082356	-	Grm1	protein_coding
ENSMUSG00000019831.14	2.36014	3.67756	3.94444	0.932342	0.35116	0.609479	chr10	40883475	40938570	+	Wasf1	protein_coding
ENSMUSG00000019832.5	6931.24	-0.692371	0.360531	-1.92042	0.0548047	0.171413	chr10	10545002	10558265	-	Rab32	protein_coding
ENSMUSG00000019837.8	778.223	-0.798752	0.393719	-2.02874	0.0424851	0.141687	chr10	40247703	40258108	-	Gtf3c6	protein_coding
ENSMUSG00000019838.11	5875.17	0.830044	0.336547	2.46635	0.0136498	0.0594672	chr10	40033532	40142258	-	Slc16a10	protein_coding
ENSMUSG00000019841.15	45.7074	5.49565	1.69883	3.23497	0.00121656	0.00837608	chr10	39732118	39875211	+	Rev3l	protein_coding
ENSMUSG00000019842.6	819.713	-0.459779	0.381209	-1.20611	0.227776	0.464128	chr10	39612934	39655307	+	Traf3ip2	protein_coding
ENSMUSG00000019843.14	488.503	0.594745	0.419957	1.4162	0.156716	0.363184	chr10	39368855	39565381	+	Fyn	protein_coding
ENSMUSG00000019845.8	13.1108	6.14957	2.51378	2.44635	0.0144312	0.0622004	chr10	39133976	39152542	+	Tube1	protein_coding
ENSMUSG00000019846.11	42.9624	-0.39975	0.885081	-0.451653	0.651519	0.845943	chr10	38965515	39110188	+	Lama4	protein_coding
ENSMUSG00000019849.11	2929.78	0.241396	0.343772	0.702199	0.482555	0.72842	chr10	45067203	45167198	+	Prep	protein_coding
ENSMUSG00000019850.11	12834.3	1.18879	0.33638	3.53406	0.000409224	0.00337756	chr10	19000910	19015657	-	Tnfaip3	protein_coding
ENSMUSG00000019852.7	55.0884	8.22017	2.18012	3.77051	0.000162917	0.00155962	chr10	18581839	18743949	-	Arfgef3	protein_coding
ENSMUSG00000019853.6	13.0782	-0.322314	1.52347	-0.211566	0.832446	0.894979	chr10	18539498	18546076	-	Hebp2	protein_coding
ENSMUSG00000019854.17	1955.49	-0.702754	0.350074	-2.00745	0.044702	0.147087	chr10	18055861	18125155	+	Reps1	protein_coding
ENSMUSG00000019857.7	391.317	-0.890807	0.439921	-2.02492	0.0428751	0.14254	chr10	53596757	53609225	+	Asf1a	protein_coding
ENSMUSG00000019861.15	627.255	0.977828	0.451607	2.16522	0.0303708	0.109993	chr10	52335850	52382124	-	Gopc	protein_coding
ENSMUSG00000019863.7	218.897	0.0500658	0.498906	0.100351	0.920066	0.951223	chr10	43874188	43901745	-	Qrsl1	protein_coding
ENSMUSG00000019864.14	368.248	-0.179663	0.448274	-0.400787	0.688577	0.873071	chr10	43901807	43957201	+	Rtn4ip1	protein_coding
ENSMUSG00000019865.9	0.476988	1.38727	6.04639	0.229438	0.818528	0.884896	chr10	14705591	14770850	+	Nmbr	protein_coding
ENSMUSG00000019866.15	1043.49	0.341484	0.377012	0.905764	0.365061	0.625216	chr10	43950636	44148853	-	Crybg1	protein_coding
ENSMUSG00000019868.16	1561.2	-0.939804	0.358944	-2.61825	0.00883828	0.0421647	chr10	14654755	14705560	-	Vta1	protein_coding
ENSMUSG00000019872.13	12092.4	0.515072	0.345297	1.49168	0.135784	0.330809	chr10	57794335	57811830	+	Smpdl3a	protein_coding
ENSMUSG00000019873.8	2093.87	0.126187	0.35213	0.358353	0.720079	0.878832	chr10	67009189	67096945	-	Reep3	protein_coding
ENSMUSG00000019874.11	81.4637	1.08415	0.738467	1.4681	0.142077	0.34177	chr10	57784881	57788450	+	Fabp7	protein_coding
ENSMUSG00000019876.15	174.632	0.0942565	0.545973	0.17264	0.862935	0.912598	chr10	57631981	57741112	+	Pkib	protein_coding
ENSMUSG00000019877.10	7170.29	1.3385	0.402372	3.32652	0.000879377	0.00643431	chr10	57515774	57532530	-	Serinc1	protein_coding
ENSMUSG00000019878.8	442.432	1.21692	0.435559	2.79394	0.00520702	0.0277836	chr10	57486385	57513135	+	Hsf2	protein_coding
ENSMUSG00000019880.10	3.72474	-1.23853	2.72012	-0.455322	0.648877	0.843942	chr10	29452416	29535867	-	Rspo3	protein_coding
ENSMUSG00000019883.11	151.603	0.983602	0.61106	1.60967	0.107471	0.278449	chr10	29313166	29347469	+	Echdc1	protein_coding
ENSMUSG00000019889.10	19.9568	3.24002	1.56824	2.06602	0.0388263	0.13224	chr10	28074820	28597397	+	Ptprk	protein_coding
ENSMUSG00000019890.4	5.3942	-0.242105	2.29698	-0.105401	0.916057	0.94844	chr10	102481756	102490486	-	Nts	protein_coding
ENSMUSG00000019891.15	30.6036	1.02878	1.06452	0.966422	0.333833	0.591306	chr10	52233619	52321378	+	Dcbld1	protein_coding
ENSMUSG00000019894.14	1.5022	3.02998	4.70583	0.643876	0.519656	0.760784	chr10	103367783	103419377	+	Slc6a15	protein_coding
ENSMUSG00000019897.8	633.745	-0.603735	0.408759	-1.477	0.139677	0.337751	chr10	105841067	105847833	+	Ccdc59	protein_coding
ENSMUSG00000019899.17	0.740707	-1.93846	5.94023	-0.326328	0.744176	0.878832	chr10	26980036	27619758	-	Lama2	protein_coding
ENSMUSG00000019907.10	1167.48	0.91643	0.439418	2.08556	0.0370188	0.127639	chr10	108162193	108284475	+	Ppp1r12a	protein_coding
ENSMUSG00000019916.14	8328.81	-0.13034	0.340597	-0.38268	0.701957	0.873295	chr10	59323296	59373304	+	P4ha1	protein_coding
ENSMUSG00000019917.10	112.105	0.317887	0.665776	0.477468	0.633029	0.836896	chr10	59141627	59221847	-	Sept10	protein_coding
ENSMUSG00000019920.18	3719.25	0.454512	0.410277	1.10782	0.267941	0.517372	chr10	58323466	58424691	+	Lims1	protein_coding
ENSMUSG00000019923.14	4404.92	0.473752	0.340285	1.39222	0.163856	0.374772	chr10	72654845	72674964	+	Zwint	protein_coding
ENSMUSG00000019927.6	729.849	-0.1132	0.391219	-0.289352	0.772312	0.884309	chr10	71254980	71285262	-	Ube2d1	protein_coding
ENSMUSG00000019929.16	72.7678	-0.292201	0.715977	-0.408114	0.68319	0.873071	chr10	97479609	97518143	+	Dcn	protein_coding
ENSMUSG00000019933.7	0.979201	-1.05246	5.45955	-0.192774	0.847136	0.904269	chr10	70204664	70219711	+	Mrln	protein_coding
ENSMUSG00000019935.16	6.16013	-0.932728	2.14058	-0.435736	0.663028	0.85593	chr10	89574020	89621253	-	Slc17a8	protein_coding
ENSMUSG00000019942.13	207.083	-0.459984	0.499768	-0.920395	0.357366	0.617119	chr10	69335146	69352938	-	Cdk1	protein_coding
ENSMUSG00000019943.10	1367.02	1.23879	0.444014	2.78998	0.00527116	0.0280813	chr10	98914406	99026143	+	Atp2b1	protein_coding
ENSMUSG00000019944.14	98.8176	1.06231	0.655479	1.62066	0.10509	0.27364	chr10	69151434	69291791	+	Rhobtb1	protein_coding
ENSMUSG00000019947.10	999.782	1.36311	0.37694	3.61626	0.000298895	0.00260887	chr10	68092520	68278740	-	Arid5b	protein_coding
ENSMUSG00000019948.4	108.413	0.733039	0.687156	1.06677	0.286075	0.539633	chr10	89711971	89732295	-	Actr6	protein_coding
ENSMUSG00000019951.10	879.695	1.71937	0.467448	3.67821	0.000234876	0.00212547	chr10	89744991	89819871	+	Uhrf1bp1l	protein_coding
ENSMUSG00000019952.15	138.849	0.221948	0.573751	0.386836	0.698878	0.873071	chr10	99107036	99198074	+	Poc1b	protein_coding
ENSMUSG00000019960.8	2291.55	3.30995	0.359752	9.20064	3.55819e-20	2.7617e-17	chr10	99263231	99267489	+	Dusp6	protein_coding
ENSMUSG00000019961.17	632.273	0.481746	0.402148	1.19793	0.230943	0.468527	chr10	91147571	91181315	-	Tmpo	protein_coding
ENSMUSG00000019966.18	238.76	2.52663	0.597673	4.22744	2.36363e-05	0.0002998	chr10	100015630	100100416	+	Kitl	protein_coding
ENSMUSG00000019969.14	11820.2	-0.546157	0.350849	-1.55667	0.119548	0.302014	chr12	83688152	83735199	+	Psen1	protein_coding
ENSMUSG00000019970.15	9544.86	1.58813	0.3345	4.74778	2.0566e-06	3.69894e-05	chr10	21882184	21999903	+	Sgk1	protein_coding
ENSMUSG00000019971.10	34.2974	1.72332	1.07886	1.59735	0.110187	0.283778	chr10	100487558	100574840	+	Cep290	protein_coding
ENSMUSG00000019975.12	106.606	0.518496	0.669161	0.774845	0.438431	0.69507	chr10	91082940	91102607	+	Ikbip	protein_coding
ENSMUSG00000019977.16	561.024	0.361873	0.419019	0.86362	0.387797	0.649062	chr10	21295979	21368898	+	Hbs1l	protein_coding
ENSMUSG00000019978.16	1905.45	0.788104	0.36431	2.16328	0.0305196	0.110413	chr10	25359798	25523519	+	Epb41l2	protein_coding
ENSMUSG00000019979.12	854.348	1.34392	0.394237	3.40892	0.000652209	0.00502926	chr10	90989311	91082770	-	Apaf1	protein_coding
ENSMUSG00000019982.15	1.43097	2.96237	5.25874	0.563323	0.573215	0.801294	chr10	21124935	21160984	-	Myb	protein_coding
ENSMUSG00000019984.16	843.502	1.09261	0.381249	2.86587	0.00415864	0.0231955	chr10	24869986	24913681	+	Med23	protein_coding
ENSMUSG00000019986.17	272.717	0.8814	0.496135	1.77653	0.075645	0.216958	chr10	20952547	21080429	+	Ahi1	protein_coding
ENSMUSG00000019987.9	24.562	1.35032	1.22238	1.10467	0.269305	0.519408	chr10	24915221	24927484	-	Arg1	protein_coding
ENSMUSG00000019988.7	185.301	0.698115	0.551994	1.26471	0.205974	0.437577	chr10	92684746	92722420	-	Nedd1	protein_coding
ENSMUSG00000019989.8	1.88315	3.34956	4.27566	0.783401	0.433391	0.690334	chr10	24772406	24842823	-	Enpp3	protein_coding
ENSMUSG00000019990.15	318.387	2.78132	0.49924	5.57112	2.53108e-08	8.33455e-07	chr10	20398004	20725078	-	Pde7b	protein_coding
ENSMUSG00000019992.8	303.124	1.36785	0.47689	2.86827	0.00412724	0.023065	chr10	20347770	20361304	+	Mtfr2	protein_coding
ENSMUSG00000019996.17	17.7847	6.5913	2.41172	2.73303	0.00627555	0.0322405	chr10	20148471	20281590	+	Map7	protein_coding
ENSMUSG00000019997.11	1054.5	1.89366	0.381621	4.96214	6.97221e-07	1.45426e-05	chr10	24595442	24598683	+	Ccn2	protein_coding
ENSMUSG00000019998.6	5790.55	0.694903	0.342789	2.02721	0.0426412	0.142067	chr10	24149302	24190222	+	Stx7	protein_coding
ENSMUSG00000020003.16	454.446	0.486698	0.418969	1.16166	0.245375	0.486458	chr10	19853900	19907689	-	Pex7	protein_coding
ENSMUSG00000020007.4	1.16767	2.653	5.19143	0.511034	0.609327	0.826194	chr10	19712570	19760053	+	Il20ra	protein_coding
ENSMUSG00000020009.13	2077.79	0.955709	0.352851	2.70853	0.00675815	0.0342404	chr10	19591949	19610229	+	Ifngr1	protein_coding
ENSMUSG00000020010.7	5168.68	-0.996212	0.343468	-2.90045	0.00372623	0.0212057	chr10	23851462	23869843	+	Vnn3	protein_coding
ENSMUSG00000020014.17	0.54822	1.56688	6.03499	0.259633	0.795147	0.884896	chr10	92775619	93081618	-	Cfap54	protein_coding
ENSMUSG00000020015.10	473.227	0.656407	0.426732	1.53822	0.123995	0.309796	chr10	93160875	93267071	+	Cdk17	protein_coding
ENSMUSG00000020017.14	21.7074	-1.31931	1.19129	-1.10746	0.268095	0.51757	chr10	93488768	93519304	+	Hal	protein_coding
ENSMUSG00000020018.6	369.744	-0.345908	0.436782	-0.791947	0.428392	0.686761	chr10	93583029	93589706	-	Snrpf	protein_coding
ENSMUSG00000020019.4	5.81672	4.97813	2.98483	1.66781	0.0953537	0.256942	chr10	93640681	93747207	+	Ntn4	protein_coding
ENSMUSG00000020021.4	689.96	1.81486	0.416938	4.35282	1.34395e-05	0.000184246	chr10	94036001	94145339	+	Fgd6	protein_coding
ENSMUSG00000020022.17	1941.8	-1.38093	0.349975	-3.94579	7.95358e-05	0.00085238	chr10	94198720	94221443	+	Ndufa12	protein_coding
ENSMUSG00000020023.18	1262.44	0.721234	0.364324	1.97965	0.0477426	0.15484	chr10	94311949	94590956	+	Tmcc3	protein_coding
ENSMUSG00000020024.7	327.821	0.191013	0.543246	0.351615	0.725127	0.878832	chr10	94688654	94790853	+	Cep83	protein_coding
ENSMUSG00000020027.18	176.191	-0.0368422	0.532323	-0.0692104	0.944822	0.965784	chr10	95385362	95417180	-	Socs2	protein_coding
ENSMUSG00000020029.6	841.214	-0.821747	0.390814	-2.10266	0.0354959	0.123544	chr10	95547007	95564146	-	Nudt4	protein_coding
ENSMUSG00000020032.14	361.695	2.59614	0.467456	5.55376	2.79584e-08	9.11471e-07	chr10	84370905	84440597	-	Nuak1	protein_coding
ENSMUSG00000020034.7	313.851	2.40205	0.480662	4.99739	5.81128e-07	1.25261e-05	chr10	84576626	84614359	+	Tcp11l2	protein_coding
ENSMUSG00000020038.10	600.114	1.41192	0.404432	3.49113	0.000480983	0.0038825	chr10	85131700	85185064	-	Cry1	protein_coding
ENSMUSG00000020042.15	48.4827	4.56064	1.31171	3.47686	0.000507315	0.00406416	chr10	85386814	85660292	+	Btbd11	protein_coding
ENSMUSG00000020044.13	1229.1	1.94674	0.371278	5.24335	1.57684e-07	4.13792e-06	chr10	86300372	86349506	+	Timp3	protein_coding
ENSMUSG00000020048.13	8194.09	1.29124	0.398334	3.2416	0.0011886	0.00821717	chr10	86690209	86705509	-	Hsp90b1	protein_coding
ENSMUSG00000020051.17	1.50664	-4.91334	4.8735	-1.00818	0.31337	0.568433	chr10	87521795	87584136	+	Pah	protein_coding
ENSMUSG00000020053.18	7796.1	-1.21337	0.364378	-3.32999	0.000868502	0.0063686	chr10	87858265	87937042	+	Igf1	protein_coding
ENSMUSG00000020056.16	2249.76	-2.23964	0.347352	-6.44777	1.1351e-10	7.11376e-09	chr10	88201093	88246158	+	Washc3	protein_coding
ENSMUSG00000020057.2	4430.36	0.348095	0.339982	1.02386	0.3059	0.562671	chr10	88322804	88379080	-	Dram1	protein_coding
ENSMUSG00000020061.18	0.786714	2.09275	6.00862	0.348291	0.727622	0.878832	chr10	88518279	88605152	-	Mybpc1	protein_coding
ENSMUSG00000020062.7	2.14645	3.54699	4.52391	0.784054	0.433009	0.690334	chr10	88885992	88929515	+	Slc5a8	protein_coding
ENSMUSG00000020063.16	108.561	2.14437	0.730564	2.93522	0.00333313	0.019384	chr10	63319005	63381704	-	Sirt1	protein_coding
ENSMUSG00000020064.9	1055.41	0.102362	0.454563	0.225188	0.821833	0.887164	chr10	63243810	63317878	+	Herc4	protein_coding
ENSMUSG00000020067.8	1.2389	2.73593	5.58304	0.490044	0.624103	0.834637	chr10	63115795	63203952	-	Mypn	protein_coding
ENSMUSG00000020069.16	274.936	-0.457518	0.486542	-0.940346	0.34704	0.605557	chr10	63014664	63024217	-	Hnrnph3	protein_coding
ENSMUSG00000020070.18	224.772	0.337472	0.525898	0.641706	0.521064	0.761888	chr10	62980223	63017210	+	Rufy2	protein_coding
ENSMUSG00000020072.15	19.7776	0.555382	1.27421	0.435864	0.662935	0.85592	chr10	63024315	63058813	+	Pbld2	protein_coding
ENSMUSG00000020074.7	555.178	0.969361	0.479569	2.02132	0.0432467	0.143492	chr10	62743928	62792286	-	Ccar1	protein_coding
ENSMUSG00000020075.8	2230.54	-0.310338	0.372385	-0.833379	0.404631	0.666187	chr10	62580251	62602281	-	Ddx21	protein_coding
ENSMUSG00000020076.7	320.4	0.690975	0.533804	1.29444	0.195514	0.422067	chr10	62615895	62651218	-	Ddx50	protein_coding
ENSMUSG00000020077.14	8758.06	-1.51037	0.33598	-4.49541	6.94371e-06	0.000104276	chr10	62493833	62527451	-	Srgn	protein_coding
ENSMUSG00000020078.16	3173.16	-0.0364477	0.426941	-0.0853695	0.931968	0.958234	chr10	62455235	62486805	-	Vps26a	protein_coding
ENSMUSG00000020079.15	570.233	-0.773002	0.411572	-1.87817	0.0603581	0.183936	chr10	62429209	62449738	-	Supv3l1	protein_coding
ENSMUSG00000020081.5	11.9902	-1.76415	1.57881	-1.1174	0.263825	0.511775	chr10	62252438	62265990	+	Tacr2	protein_coding
ENSMUSG00000020083.13	20.0626	0.580856	1.26984	0.457425	0.647366	0.843942	chr10	62107655	62143920	-	Fam241b	protein_coding
ENSMUSG00000020085.15	1493.66	-0.334628	0.364463	-0.91814	0.358546	0.618361	chr10	61715263	61739260	+	Aifm2	protein_coding
ENSMUSG00000020086.6	14.2539	-0.959952	1.44549	-0.664101	0.506625	0.749593	chr10	61738665	61784147	-	Macroh2a2	protein_coding
ENSMUSG00000020087.5	1830.69	-0.734244	0.37702	-1.94749	0.0514757	0.163176	chr10	61695514	61702773	+	Tysnd1	protein_coding
ENSMUSG00000020088.10	4540.79	-0.201012	0.337779	-0.595098	0.551778	0.785418	chr10	61680299	61693297	+	Sar1a	protein_coding
ENSMUSG00000020089.8	1471.28	-1.01033	0.357429	-2.82664	0.00470385	0.0256828	chr10	61648552	61674168	+	Ppa1	protein_coding
ENSMUSG00000020090.7	0.54822	1.56688	6.03499	0.259633	0.795147	0.884896	chr10	61595492	61628565	+	Npffr1	protein_coding
ENSMUSG00000020091.15	1872.07	1.52115	0.357911	4.25009	2.13688e-05	0.000275718	chr10	61428491	61452661	-	Eif4ebp2	protein_coding
ENSMUSG00000020092.9	186.366	5.51997	0.876571	6.29723	3.03004e-10	1.73218e-08	chr10	61319656	61383530	-	Pald1	protein_coding
ENSMUSG00000020097.14	33871.9	1.43431	0.331223	4.33034	1.48881e-05	0.000200965	chr10	61098642	61147703	-	Sgpl1	protein_coding
ENSMUSG00000020099.8	1913.17	2.63364	0.387207	6.80164	1.03432e-11	8.55433e-10	chr10	60762593	60831581	-	Unc5b	protein_coding
ENSMUSG00000020100.15	1796.17	1.26198	0.354829	3.55659	0.000375702	0.00314331	chr10	60712072	60752794	-	Slc29a3	protein_coding
ENSMUSG00000020101.14	7415.75	1.11328	0.351547	3.16679	0.00154131	0.0102098	chr10	60346851	60372684	+	Vsir	protein_coding
ENSMUSG00000020102.15	89.9248	0.665067	0.727782	0.913828	0.360807	0.620231	chr10	125219270	125389465	-	Slc16a7	protein_coding
ENSMUSG00000020105.9	37.6848	1.12364	0.974207	1.15338	0.248753	0.491562	chr10	125966168	126015359	+	Lrig3	protein_coding
ENSMUSG00000020107.10	1490.95	-1.15658	0.362805	-3.18789	0.00143315	0.00958918	chr10	59987409	60003135	-	Anapc16	protein_coding
ENSMUSG00000020108.4	202.2	1.48426	0.541755	2.73972	0.0061492	0.0317327	chr10	59949669	59951834	-	Ddit4	protein_coding
ENSMUSG00000020109.13	2694.35	0.46435	0.352238	1.31829	0.187408	0.408985	chr10	59879556	59899302	+	Dnajb12	protein_coding
ENSMUSG00000020111.15	3655.01	-0.46691	0.350403	-1.33249	0.182698	0.401874	chr10	59702477	59864132	+	Micu1	protein_coding
ENSMUSG00000020114.12	2682.22	0.759122	0.34509	2.19978	0.0278226	0.102968	chr10	119199255	119240055	-	Cand1	protein_coding
ENSMUSG00000020115.3	2133.16	0.48534	0.411426	1.17966	0.238137	0.47785	chr10	121546455	121586787	-	Tbk1	protein_coding
ENSMUSG00000020116.7	1154.56	0.0127796	0.414952	0.0307978	0.975431	0.984781	chr11	17203198	17211568	-	Pno1	protein_coding
ENSMUSG00000020120.15	41480.7	-0.25373	0.400913	-0.632881	0.526812	0.767918	chr11	16971206	17052381	-	Plek	protein_coding
ENSMUSG00000020121.15	71.8167	1.10263	0.742091	1.48584	0.137321	0.333601	chr10	121780991	122047315	-	Srgap1	protein_coding
ENSMUSG00000020122.16	146.312	-0.0855034	0.556723	-0.153584	0.877938	0.923279	chr11	16752203	16918158	+	Egfr	protein_coding
ENSMUSG00000020123.6	4.19369	4.49648	3.36555	1.33603	0.181539	0.400091	chr10	122448499	122453452	+	Avpr1a	protein_coding
ENSMUSG00000020124.10	1113.45	0.198778	0.479893	0.414214	0.678717	0.869457	chr10	123105006	123196995	-	Usp15	protein_coding
ENSMUSG00000020128.15	731.126	0.86921	0.475337	1.82862	0.0674568	0.199945	chr11	21239281	21321136	+	Vps54	protein_coding
ENSMUSG00000020130.9	1324.66	0.92486	0.433426	2.13384	0.0328561	0.116938	chr10	115197872	115251467	-	Tbc1d15	protein_coding
ENSMUSG00000020131.14	28.9896	-1.31829	1.05235	-1.25272	0.210308	0.4431	chr10	80321283	80329498	-	Pcsk4	protein_coding
ENSMUSG00000020132.10	3154.14	0.21506	0.362469	0.593318	0.552968	0.786446	chr10	115287084	115315594	-	Rab21	protein_coding
ENSMUSG00000020133.8	5321.1	-1.23559	0.353219	-3.49808	0.000468612	0.00379674	chr10	80318254	80320537	-	2310011J03Rik	protein_coding
ENSMUSG00000020134.13	2355.27	-0.454514	0.371532	-1.22335	0.221197	0.456135	chr11	21091291	21150323	+	Peli1	protein_coding
ENSMUSG00000020135.13	87.9572	1.7963	0.767481	2.34051	0.0192572	0.0777477	chr10	80295977	80318263	+	Apc2	protein_coding
ENSMUSG00000020137.5	105.134	0.318061	0.657478	0.483759	0.628557	0.835921	chr10	115368404	115384443	-	Thap2	protein_coding
ENSMUSG00000020142.12	271.792	0.490031	0.48824	1.00367	0.315538	0.57057	chr11	20302180	20332713	-	Slc1a4	protein_coding
ENSMUSG00000020143.15	3118.4	0.034591	0.369308	0.0936644	0.925376	0.954561	chr11	34226815	34783892	-	Dock2	protein_coding
ENSMUSG00000020149.17	4450.05	0.506488	0.393649	1.28665	0.198217	0.426079	chr11	20201432	20226856	+	Rab1a	protein_coding
ENSMUSG00000020150.13	568.145	-1.23244	0.40339	-3.05522	0.00224899	0.0140206	chr10	80258151	80261012	-	Gamt	protein_coding
ENSMUSG00000020151.16	1.2177	-0.471269	4.98153	-0.0946033	0.92463	0.95397	chr10	116018213	116274932	+	Ptprr	protein_coding
ENSMUSG00000020152.7	7459.26	0.975066	0.409255	2.38254	0.0171938	0.0712172	chr11	20062304	20112913	-	Actr2	protein_coding
ENSMUSG00000020153.14	7061.41	-1.77582	0.358905	-4.94789	7.50239e-07	1.54646e-05	chr10	80249121	80256794	+	Ndufs7	protein_coding
[truncated: 18,181 more rows]
