# Supplementary material for: Circulating Exosomes from Septic Mice Activate NF-κB/MIR17HG Pathway in Macrophages
Source: Biomedicines. 2024 Feb 27;12(3):534. doi: 10.3390/biomedicines12030534 (PMC10968321; doi:10.3390/biomedicines12030534)
Supplement: Supplementary file 1 [file biomedicines-12-00534-s001.zip › File S2. Exosomal proteins of CLP-exo in iTRAQ vs. Control-exo).xlsx]

## Sheet: 工作表1
Accession	Description		Abundance Ratio: (115) / (114)	Abundance Ratio: (117) / (116)
P10810	Monocyte differentiation antigen CD14		6.722	5.15909	Cd14
Q80X76	Serine protease inhibitor A3F		6.991	5.03777	Serpina3f
P27661	Histone H2AX		3.574	3.945	H2afx
P05366	Serum amyloid A-1 protein	Major acute phase reactant	4.381	3.70569	Saa1
Q71KU9	Fibrinogen-like protein 1	Immune suppressive molecule	4.023	3.64748	Fgl1
P07361	Alpha-1-acid glycoprotein 2	Appears to function in modulating the activity of the immune system during the acute-phase reaction	4.337	3.49428	Orm2
P04918	Serum amyloid A-3 protein	Major acute phase reactant	3.719	3.4771	Saa3
O08692	Neutrophilic granule protein	Plays a role as a negative regulator of tumor vascular development, cell invasion and metastasis.	4.196	3.45947	Ngp
P05367	Serum amyloid A-2 protein	Major acute phase reactant	4.111	3.44016	Saa2
P51437	Cathelicidin antimicrobial peptide	Acts as a potent antimicrobial peptide	3.843	3.4	Camp
P12246	Serum amyloid P-component	Binds 2 calcium ions	3.645	3.36422	Apcs
P10853	Histone H2B type 1-F/J/L		3.465	3.32783	Hist1h2bf
P47876	Insulin-like growth factor-binding protein 1		2.771	3.2657	Igfbp1
Q61646	Haptoglobin		3.422	3.25731	Hp
P11672	Neutrophil gelatinase-associated lipocalin	Involved in multiple processes such as apoptosis, innate immunity	3.373	3.23631	Lcn2
Q60997	Deleted in malignant brain tumors 1 protein	May play roles in mucosal defense system and cellular immune defense	3.915	3.14201	Dmbt1
Q9NYQ2	Hydroxyacid oxidase 2		3.114	3.11567	Hao2
P07743	BPI fold-containing family A member 2	Has strong antibacterial activity against P. aeruginosa	3.296	3.08936	Bpifa2
Q8C7G5	Apolipoprotein A-V		3.119	3.06019	Apoa5
O08638	Myosin-11	Muscle contraction	3.08	3.01544	Myh11
Q810U4	Neuronal cell adhesion molecule		2.876	2.96743	Nrcam
O70497	Ficolin-2	May function in innate immunity	2.855	2.93715	Fcn2
Q91WP6	Serine protease inhibitor A3N		3.129	2.90228	Serpina3n
Q9JM99	Proteoglycan 4	Plays a role in boundary lubrication within articulating joints.	2.895	2.81547	Prg4
P11247	Myeloperoxidase	Part of the host defense system of polymorphonuclear leukocytes.	3.155	2.79548	Mpo
A2ASS6	Titin	functioning of vertebrate striated muscles.	2.865	2.76844	Ttn
P27005	Protein S100-A8		2.772	2.71759	S100a8
P48759	Pentraxin-related protein PTX3	Plays a role in the regulation of innate resistance to pathogens, inflammatory reactions	2.803	2.71505	Ptx3
P08122	Collagen alpha-2(IV) chain		2.268	2.65862	Col4a2
Q6LBE8	Histone H3.2		2.779	2.65034	H312
Q5SX39	Myosin-4	Muscle contraction	2.732	2.59094	Myh4
O35744	Chitinase-like protein 3	Has chemotactic activity for T-lymphocytes, bone marrow cells and eosinophils. May play a role in inflammation and allergy	2.664	2.58434	Chil3
Q91YN9	BAG family molecular chaperone regulator 2	Co-chaperone for HSP70 and HSC70 chaperone proteins	2.13	2.5	Bag2
Q8VHX6	Filamin-C OS=Mus musculus	Muscle-specific filamin, which plays a central role in muscle cells	2.601	2.48446	Flnc
Q9R0Y5	Adenylate kinase isoenzyme 1	Catalyzes the reversible transfer of the terminal phosphate group between ATP and AMP.	2.301	2.47682	Ak1
P07310	Creatine kinase M-type	Reversibly catalyzes the transfer of phosphate between ATP and various phosphogens	2.491	2.38875	Ckm
P62806	Histone H4		2.19	2.36378	Hist1h4a
A6X935	Inter alpha-trypsin inhibitor, heavy chain 4	Involved in inflammatory responses to trauma	2.472	2.33408	Itih4
Q9WUB3	Glycogen phosphorylase, muscle form	Phosphorylase is an important allosteric enzyme in carbohydrate metabolism.	2.393	2.32715	Pygm
P22777	Plasminogen activator inhibitor 1		2.25	2.31609	Serpine1
Q04592	Proprotein convertase subtilisin/kexin type 5	Likely functions in the constitutive and regulated secretory pathways.	2.271	2.27917	Pcsk5
O88428	Bifunctional 3'-phosphoadenosine 5'-phosphosulfate synthase 2	Bifunctional enzyme with both ATP sulfurylase and APS kinase activity	2.074	2.27873	Papss2
Q8R2S8	CD177 antigen OS=Mus musculus GN=Cd177 PE=2 SV=1	Dispensable for neutrophil recruitment caused by bacterial infection in vivo	2.32	2.27122	Cd177
Q8VCM7	Fibrinogen gamma chain	May also facilitate the immune response via both innate and T-cell mediated pathways	2.428	2.26869	Fgg
P08071	Lactotransferrin	Has antimicrobial activity.	2.312	2.20405	Ltf
Q6PAR5	GTPase-activating protein and VPS9 domain-containing protein 1		2.124	2.1857	Gapvd1
Q91YP3	Deoxyribose-phosphate aldolase		2.349	2.17919	Dera
O70138	Neutrophil collagenase		2.253	2.16031	Mmp8
P23927	Alpha-crystallin B chain	preventing aggregation of various proteins under a wide range of stress conditions.	2.131	2.15964	Cryab
P04919	Band 3 anion transport protein		2.298	2.15354	Slc4a1
P54116	Erythrocyte band 7 integral membrane protein	Regulates ion channel activity and transmembrane ion transport.	2.307	2.13433	Stom
P09542	Myosin light chain 3		2.213	2.1327	Myl3
P48678	Prelamin-A/C	Prelamin-A/C can accelerate smooth muscle cell senescence.	2.148	2.12148	Lmna
Q9ET01	Glycogen phosphorylase, liver form		2.203	2.12033	Pygl
Q01853	Transitional endoplasmic reticulum ATPase		2.192	2.10756	Vcp
P97457	Myosin regulatory light chain 2, skeletal muscle isoform		2.793	2.1023	Mylpf
O08585	Clathrin light chain A		2.124	2.10227	Clta
P35951	Low-density lipoprotein receptor		2.166	2.10137	Ldlr
Q61805	Lipopolysaccharide-binding protein	Plays a role in the innate immune response.	2.196	2.09718	Lbp
P31725	Protein S100-A9		2.249	2.07442	S100a9
P19096	Fatty acid synthase		2.055	2.05601	Fasn
Q91V80	Apolipoprotein F		2.141	2.04814	Apof
Q62415	Apoptosis-stimulating of p53 protein 1	Regulator that plays a central role in regulation of apoptosis	2.002	2.04545	Ppp1r13b
O70250	Phosphoglycerate mutase 2		2.158	2.03392	Pgam2
Q9D7Z6	Calcium-activated chloride channel regulator 1	Involved in the regulation of tissue inflammation in the innate immune response.	2.059	2.02655	Clca1
Q93092	Transaldolase	important for the balance of metabolites in the pentose-phosphate pathway.	2.119	2.0166	Taldo1
P51670	C-C motif chemokine 9	Monokine with inflammatory	2.176	2.00529	Ccl9
Q9QWK4	CD5 antigen-like	regulates mechanisms in inflammatory responses	0.397	0.448408	Cd5l
P11588	Major urinary protein 1	Binds pheromones that are released from drying urine of males.	0.341	0.410861	Mup1
Q9R182	Angiopoietin-related protein 3		0.369	0.377182	Angptl3
